# Supplementary material for: Substantial light woodland and open vegetation characterized the temperate forest biome before Homo sapiens
Source: Sci Adv. 2023 Nov 10;9(45):eadi9135. doi: 10.1126/sciadv.adi9135 (PMC10637746; doi:10.1126/sciadv.adi9135)
Supplement: Supplementary file 2 — Data S1 and S2 [file sciadv.adi9135_data_s1_and_s2.zip]

Archive with 2 entries (2 files):
- adi9135_Data_S1.csv
- adi9135_Data_S2.csv
