# Supplementary material for: Substantial light woodland and open vegetation characterized the temperate forest biome before Homo sapiens
Source: Sci Adv. 2023 Nov 10;9(45):eadi9135. doi: 10.1126/sciadv.adi9135 (PMC10637746; doi:10.1126/sciadv.adi9135)
Supplement: Supplementary file 2 — Data S1 and S2 [file sciadv.adi9135_data_s1_and_s2.zip › adi9135_Data_S1.csv]

LCGRID_ID	lonDD	latDD	Abies	Alnus	Chenopodiaceae	Artemisia	Betula	Buxus	Calluna_vulgaris	Carpinus_betulus	Carpinus_orientalis	Castanea	Corylus_avellana	Cyperaceae	Ericaceae	Fagus_sylvatica	Filipendula	Fraxinus	Juniperus	Phillyrea	Picea	Pinus	Pistacia	Plantago_lanceolata	Poaceae	Quercus_deciduous	Quercus_evergreen	Rumex_acetosa	Salix	Taxus	Tilia	Ulmus	GrassHerb	Heath	ShadeIntolerant	Intermediate	ShadeTolerant	Open	LightWoodland	Closed	time_window
1021	5.5	60.5	0	1.494917497	0.155042357	0.506131713	6.351778059	0	0	0	0	0	14.21850581	0	0	0	0.250012275	0.955188988	1.149926529	0	4.277321672	0.55943702	0	0	63.33634425	0.624146364	0	0.976328854	3.430926592	0	0	1.713992014	65.22385945	1.149926529	6.91121508	18.27357877	8.44142017	66.37378598	25.18479385	8.44142017	Protocratic
1334	18.5	66.5	0	0	0	0	0	0	0	0	0	0	0	0	0	0	0	0	0	0	0	0	0	0	0	0	0	0	0	0	0	0	0	0	0	0	0	0	0	0	Protocratic
1387	21.5	67.5	0	0.199261873	0	0	25.13522213	0	0	0	0	0	1.346461961	34.13281121	0	0	0	0	0	0	0	7.387257982	0	0	29.44632423	0.311140933	0	0	2.041519677	0	0	0	63.57913545	0	32.52248011	3.699122571	0.199261873	63.57913545	36.22160268	0.199261873	Protocratic
1395	29.5	67.5	0	1.00990416	0.039829766	0.129220516	0.560184805	0	0.037352779	0.011045716	0	0	0.038802329	16.21547165	0.337335446	0	0.116922518	0.028379752	4.055832309	0	12.93257632	48.3971425	0	0	11.86231427	0.034556332	0	0.002891293	4.010620745	0	0.037334427	0.142282384	28.36665	4.430520535	48.9573273	4.083979405	14.16152276	32.79717054	53.04130671	14.16152276	Protocratic
14	-1.5	40.5	0	0	0.278858608	0.987785316	0	0	0	0	0	0	0.094751092	79.88821924	0	0	0	0	0.119682532	0	0	5.938335335	0	0	12.56411945	0.055389171	0.011377451	0	0.061481809	0	0	0	93.71898261	0.119682532	5.938335335	0.211622072	0.011377451	93.83866514	6.149957407	0.011377451	Protocratic
1436	20.5	68.5	0	0	0	0	0	0	0	0	0	0	0	0	0	0	0	0	0	0	0	0	0	0	0	0	0	0	0	0	0	0	0	0	0	0	0	0	0	0	Protocratic
219	3.5	44.5	0	0.038051889	0.412075803	3.748954418	5.746495838	0.014304318	0	0.050481065	0	0	0.41205289	4.722485431	0.007876619	0	0.399543788	0.572226215	1.327409207	0	0.014973633	7.448897802	0.033057846	0.280245966	55.39470701	5.192206156	0.034066591	5.505794634	1.482993245	0.023716325	0	7.137383312	70.46380705	1.335285827	13.22845149	7.125272934	7.847182705	71.79909287	20.35372442	7.847182705	Protocratic
220	4.5	44.5	0.78435903	0.056530126	0.222910109	2.478089434	11.79406893	0	0	0.035991342	0	0	0.050043194	5.074815075	0.032292462	0	0.325772353	0.978778888	0.474096016	0	0	6.144535742	0.133940461	0.167562447	40.90776714	13.72757909	0	2.982742814	0	0	0.089933589	13.53819176	52.15965937	0.506388478	18.07254513	13.77762229	15.48378474	52.66604785	31.85016742	15.48378474	Protocratic
2236	42.5	38.5	0	0.006206762	1.825176672	15.67342022	1.197863451	0	0	0.062644264	0	0	0.059739246	2.637186168	0	0	0.072874354	0.506369546	0.235205639	0	0	0.164626918	3.026894538	0.435902725	68.17126244	4.635902477	0	0.098575074	0	0	0	1.1901495	88.91439766	0.235205639	4.389384907	4.695641723	1.765370072	89.1496033	9.08502663	1.765370072	Protocratic
2275	20.5	39.5	12.84686072	0.032903239	1.598600553	6.248787925	1.039789791	0	0	0.310257874	0	0	0.145309327	0	0	0.152809762	0	0.656976565	1.284627929	0	0	4.256844317	0	0	44.40903342	21.75312309	0	0.556458529	0	0	0	4.707616961	52.81288042	1.284627929	5.296634108	21.89843242	18.70742513	54.09750835	27.19506652	18.70742513	Protocratic
2531	36.5	55.5	0.864494075	0.295993294	0.441265493	1.270815511	5.410143603	0	0	0.28187325	0	0	8.045408518	7.241919262	0.055992415	0	0	1.616251786	0	0	7.162286685	5.314536544	0	0	4.646898193	17.2966543	0	0.10231597	1.884369088	0	1.241864907	36.82691711	13.70321443	0.055992415	10.72468015	27.22643191	48.2896811	13.75920684	37.95111205	48.2896811	Protocratic
2566	41.5	57.5	0	0.106981743	0.188059131	0.542921134	8.610552679	0	0	0	0	0	0.590222917	12.86139502	0.115241048	0	0.009915906	1.375790393	0.023079873	0	1.051646611	42.02086135	0	0	13.76416601	4.722704706	0	0.016325004	0.664901669	0	0	13.33523481	27.38278221	0.138320921	50.63141403	5.977829291	15.86965355	27.52110313	56.60924332	15.86965355	Protocratic
271	5.5	45.5	0.950331773	0.00401824	0.723751985	10.53558314	1.292955938	0	0.018443737	0.011033933	0	0	0.340913595	11.79193346	0.009384035	0.010236672	0.060587118	0.009017547	1.572152926	0	0.051955256	3.244888803	0	0	67.70586848	0.090289691	0.001545529	0.38607091	1.059309968	0	0.060526681	0.069200583	91.2037951	1.599980697	4.537844741	1.490513253	1.167866212	92.80377579	6.028357994	1.167866212	Protocratic
31	15.5	40.5	0	0.027096222	0.348550866	1.45226231	0	0	0	0	0	0	0.41791502	0	0	1.468345417	0	0.729713075	0	0	0	1.146420806	0	0	85.53578677	5.509704803	0	0.738336958	2.470652899	0	0	0.155214853	88.07493691	0	1.146420806	8.398272722	2.380369568	88.07493691	9.544693527	2.380369568	Protocratic
323	7.5	46.5	0	0.05256673	0.877151234	4.439350185	4.16856172	0	0	0	0	0	0.494517733	14.71284151	0	0	0	0	19.31846791	0	0.922557476	4.38754692	0	0	48.14777385	1.352639928	0	0.495329296	0	0	0	0.630695514	68.67244607	19.31846791	8.55610864	1.847157661	1.60581972	87.99091398	10.4032663	1.60581972	Protocratic
372	6.5	47.5	0	0.004644995	0.252897641	2.192364908	8.123401202	0	0.107510876	0.030757065	0	0	0.082740074	15.0568494	0.027350364	0	0.095631385	1.796712289	6.992515959	0	0.147347029	8.327111579	0	0	34.12351933	5.414725482	0	0.527192856	2.353054673	0	0.075255988	14.2684169	52.24845552	7.127377199	16.45051278	7.850520229	16.32313427	59.37583272	24.30103301	16.32313427	Protocratic
373	7.5	47.5	2.261177448	0.21513344	0.342096653	0	7.485382006	0	0	0.073516874	0	0	0.79433325	38.65606924	0.004768187	0	0	0.090082277	4.109437182	0	1.573477812	42.13566703	0	0	0	0.274894057	0	0.00760735	1.269846898	0.423970783	0.282539513	0	39.00577324	4.114205369	49.62104904	2.763044989	4.495927364	43.11997861	52.38409403	4.495927364	Protocratic
375	9.5	47.5	0.846242166	0.101367689	0.137170875	1.274504781	18.61174666	0	0	0.096981449	0	0	16.06403271	2.629744064	0	0	0	0.712078079	0.136685912	0	7.861910348	23.75834608	0	0	10.86602582	8.15470205	0	0	0	0.115112353	0.157937505	8.475411469	14.90744554	0.136685912	42.37009274	24.33384711	18.2519287	15.04413145	66.70393985	18.2519287	Protocratic
377	11.5	47.5	1.291068606	0.066451858	0.151530319	1.751484736	10.27763787	0	0	0	0	0	0.094874681	8.650107564	0	0	0.034199045	0.688779753	1.388984915	0	1.420910594	49.80758759	0	0	16.58590014	0.563567503	0	0.07297483	1.429655031	0	0.278805059	5.445479908	27.24619664	1.388984915	60.08522545	2.088097215	9.191495779	28.63518155	62.17332267	9.191495779	Protocratic
378	12.5	47.5	0.248397918	0.129854058	0.394250358	3.523563328	5.942307441	0	0	0	0	0	0.1896479	25.57396333	0.005226557	0	0.011021714	1.275018869	3.851211849	0	4.119202912	21.30674233	0	0	25.07634444	2.516108068	0	0.089002875	2.03172979	0	0.659655618	3.05675064	54.66814605	3.856438406	27.24904977	4.737485758	9.488880016	58.52458445	31.98653553	9.488880016	Protocratic
40	24.5	40.5	59.85164634	0.041164429	0.098341489	0.233529902	0.091362931	0	0	0.242800742	0	0	0.376333983	2.693825199	0.076393679	0	0.015047813	0.431935901	0.469527417	0.281268789	0	0.835247728	0.531737367	0	22.30894145	7.596480042	0.102721448	0.17908684	0	0	0.596155397	2.946451111	25.52877269	0.545921096	1.458348026	8.254082814	64.21287537	26.07469379	9.71243084	64.21287537	Protocratic
425	9.5	48.5	0	0.055754593	0.185129187	1.884519652	14.80950519	0	0	0	0	0	0.124667809	15.42697146	0	0	0.056593141	2.419412208	6.552325057	0	0	20.04255963	0	0	17.91839481	1.726258745	0	0.28038979	2.531455272	0	0.045712518	15.94035094	35.75199804	6.552325057	34.85206482	4.382381827	18.46123026	42.3043231	39.23444665	18.46123026	Protocratic
426	10.5	48.5	0	0.024338277	0.111039154	2.931422512	7.70666535	0	0	0	0	0	0.749840355	22.73900473	0	0	0	0.161851604	0.146780668	0	0.451121303	6.646721903	0	0	52.52710092	0.397295929	0	0.206309166	2.287283582	0	0.190514685	2.722709865	78.51487648	0.146780668	14.35338725	3.434419866	3.550535734	78.66165715	17.78780712	3.550535734	Protocratic
522	6.5	50.5	0.425279939	0.153524493	0	0.650866634	12.6874494	0	0	3.634541773	0	0	6.841705957	0	0.054443278	0	0	0.936827802	0	0	31.08547756	12.30140174	0	0	10.23799743	4.7406282	0	0	0.451337437	0	3.344019721	12.45449865	10.88886406	0.054443278	24.98885113	12.03367159	52.03416994	10.94330734	37.02252273	52.03416994	Protocratic
532	16.5	50.5	0	0.023232957	0.142900638	1.22303339	11.72386014	0	0.027272613	0.003859772	0	0	0.027021129	21.4518624	0.013876101	0.005722237	0.035411432	0.374437531	0.755828548	0	0.159322198	24.51232788	0	0	34.42549709	1.29414677	0	0.05425472	1.596090593	0	0	2.150041864	57.33295967	0.796977262	36.23618802	2.917258492	2.716616558	58.12993693	39.15344651	2.716616558	Protocratic
535	19.5	50.5	0	0.017529911	0.140673607	0.66234511	30.14525296	0	0.141195304	0.081564867	0	0	1.209336255	4.03712337	0	0	0.086914987	1.640918687	0.171640608	0	0.067100574	30.8416687	0	0	10.7192586	10.42586932	0	0.024375211	1.794420146	0	0	7.792811782	15.67069089	0.312835912	60.98692165	13.42962573	9.599925821	15.9835268	74.41654738	9.599925821	Protocratic
570	4.5	51.5	0	0	0	0	0	0	0	0	0	0	0	0	0	0	0	0	0	0	0	0	0	0	0	0	0	0	0	0	0	0	0	0	0	0	0	0	0	0	Protocratic
571	5.5	51.5	0	0.057013471	0.034782934	0.953648781	6.994691495	0	0.974957647	0.068318403	0	0	3.193365695	20.3965853	0.124012784	0	0	1.665811486	0	0	0.505820419	21.02990077	0	0	31.93110003	7.09058113	0	0.194160658	2.273867271	0	0	2.511381727	53.5102777	1.098970431	28.02459227	12.5578141	4.808345507	54.60924813	40.58240636	4.808345507	Protocratic
576	10.5	51.5	0	4.851183847	0.005813324	0	0.010633186	0	0.037082023	2.611535737	0	0	53.84041613	10.33674358	0.009433528	0	0	0.899144905	0	0	19.25261261	0.251755035	0	0	0.951018413	1.330339028	0	0	0.17648191	0.164142486	2.457139014	2.814525242	11.29357532	0.046515551	0.262388221	55.51137956	32.88614135	11.34009087	55.77376778	32.88614135	Protocratic
577	11.5	51.5	0	0.069025503	0.398864187	1.16735257	3.792758107	0	0	0	0	0	9.531929622	20.41920933	0.451689906	0	0	0.308742441	0	0	1.209876862	27.9163928	0	0	21.76318554	9.129311703	0	0.038003752	0.599932012	0	0.239337152	2.964388508	43.78661538	0.451689906	31.70915091	19.26117334	4.791370466	44.23830529	50.97032425	4.791370466	Protocratic
578	12.5	51.5	0	0.041749868	0.117474619	2.153482365	18.27100547	0	0	0	0	0	0.661017499	9.130941963	0.04930465	0	0.038103061	1.292789487	1.233640775	0	0.126334396	34.4624083	0	0	17.3329374	7.0089726	0	0.032526332	2.283709347	0	0	5.763601871	28.80546574	1.282945425	52.73341377	9.953699446	7.224475623	30.08841116	62.68711321	7.224475623	Protocratic
579	13.5	51.5	0	0.243172118	0.309051713	1.906497844	17.90620614	0	0.327325234	0.115968674	0	0	3.170555293	1.969585848	0	0	0.154007599	3.490774987	0.338893275	0	0.150806879	20.84563555	0	0	21.375174	11.62863087	0	0.937431544	0.576900942	0.101858018	0	14.45152347	26.65174855	0.666218509	38.7518417	15.47794512	18.45224613	27.31796706	54.22978682	18.45224613	Protocratic
580	14.5	51.5	0	0.526923178	0.140966755	1.08993195	19.04120132	0	0.361880585	0.044835665	0	0	2.260298277	7.477379749	0	0	0.047762368	1.124323825	0.818604828	0	0.437111951	23.222386	0	0	25.38539144	7.00586845	0	0.077016866	0.569254693	0.007526713	0	10.36133539	34.21844913	1.180485413	42.26358732	9.842948134	12.49453001	35.39893454	52.10653545	12.49453001	Protocratic
582	16.5	51.5	0	0.103932872	0.353454447	0.652287669	35.70851322	0	0	0.043653119	0	0	0.711313379	4.477639925	0	0	0	3.102500628	0	0	0.053058823	26.34976453	0	0	12.92918528	3.909517348	0	0.083087238	1.644167845	0	0.127918457	9.750005213	18.49565456	0	62.05827775	6.264998573	13.18106911	18.49565456	68.32327632	13.18106911	Protocratic
583	17.5	51.5	0	0.17368747	0.177927782	1.186550701	23.70081222	0	0	0.170947106	0	0	18.95138876	4.145254633	0.040076581	0	0.091377258	1.841637635	0.007995195	0	0.105252146	21.8925027	0	0	12.01262932	7.069155312	0	0	0.963393846	0.817286777	0.158209947	6.493914619	17.61373969	0.048071777	45.59331491	27.8012247	8.943648923	17.66181147	73.39453961	8.943648923	Protocratic
584	18.5	51.5	0	0	0.050865279	0.577493221	33.97993205	0	0	0.030002413	0	0	0.379849664	5.699769391	0	0	0.063400235	1.021319126	0.717101945	0	0.082234161	21.42396172	0	0.038611458	18.93217519	5.38240675	0	0.047503061	1.610855039	0	0	9.962519295	25.40981784	0.717101945	55.40389377	7.373111453	11.09607499	26.12691978	62.77700522	11.09607499	Protocratic
585	19.5	51.5	0	0.102711612	0.113029438	0.46426016	8.943334027	0	0	0	0	0	1.131665043	7.161449977	0.036198424	0	0.042824259	0.775482034	0	0	0.261259246	40.18445716	0	0	19.41264476	13.67436036	0	0.031702384	0.770561462	0	0	6.894059651	27.22591098	0.036198424	49.12779119	15.57658687	8.033512543	27.2621094	64.70437805	8.033512543	Protocratic
587	21.5	51.5	0	0.208732638	0.892532578	6.541193434	17.86891646	0	0	0	0	0	0.850092623	7.409932277	0.372726778	0	0.076462776	0	0.508716819	0	2.963208122	49.49088248	0	0	11.12601331	0	0	0.059346888	1.631242814	0	0	0	26.10548127	0.881443597	67.35979894	2.481335437	3.17194076	26.98692486	69.84113438	3.17194076	Protocratic
615	-0.5	52.5	0	0.011662922	0.108397414	0	0.22739213	0	0	0.289878193	0	0	4.348328483	3.120803552	0	0	0.353261463	1.383050621	0	0	1.115355972	7.082621841	0	3.003588866	74.87978022	1.939035683	0	0.508072369	1.628770275	0	0	0	81.97390388	0	7.310013971	7.916134441	2.799947708	81.97390388	15.22614841	2.799947708	Protocratic
616	0.5	52.5	0	0.021386528	0.054699749	0.366360427	1.923699581	0	0	0	0	0	3.229572394	2.541037802	0.026339916	0	0.099231593	0	0.080497013	0	0.182551469	5.668721453	0	0.301589801	83.18664222	1.130568901	0	0.123994438	0.278114211	0	0	0.784992506	86.67355603	0.106836928	7.592421034	4.638255506	0.988930503	86.78039296	12.23067654	0.988930503	Protocratic
620	4.5	52.5	0	0.084776799	0.317242348	0.315906204	12.88732468	0	1.379727752	0	0	0	0.581809813	5.670630137	0	0	0.032417327	2.085579401	0.042753701	0	0.139171131	28.34053048	0	0	11.75565248	9.856009778	0	0.745279319	1.842085359	0	0	23.92310329	18.83712781	1.422481453	41.22785517	12.27990495	26.23263062	20.25960926	53.50776012	26.23263062	Protocratic
621	5.5	52.5	2.261481845	0.324233565	0.282903451	0.255088063	8.242589958	0	1.757034595	0	0	0	3.14439957	4.809238624	0	0	0.02145154	1.930183595	0.026065748	0	0.057681856	34.3156371	0	0	8.892722097	14.0493531	0	0.576858938	1.172072145	0	0	17.8810042	14.83826271	1.783100343	42.55822706	18.36582482	22.45458506	16.62136306	60.92405188	22.45458506	Protocratic
622	6.5	52.5	0	0	0	0	0	0	0	0	0	0	0	0	0	0	0	0	0	0	0	0	0	0	0	0	0	0	0	0	0	0	0	0	0	0	0	0	0	0	Protocratic
626	10.5	52.5	0	0	0	0	0	0	0	0	0	0	0	0	0	0	0	0	0	0	0	0	0	0	0	0	0	0	0	0	0	0	0	0	0	0	0	0	0	0	Protocratic
627	11.5	52.5	0	0.054614079	0.167284764	0.205808562	23.78943277	0	0.373224616	0	0	0	0	4.55284084	0	0	0	0.723780997	0	0	0.292586064	35.9827257	0	0	19.35431611	7.485963745	0	0.077972271	0.426185765	0	0	6.513263715	24.35822255	0.373224616	59.77215847	7.91214951	7.584244856	24.73144717	67.68430798	7.584244856	Protocratic
628	12.5	52.5	0	0.118619188	0.110934892	0.301702086	14.03793408	0	0.10312347	0.054803713	0	0	2.877472431	2.702592311	0.026234224	0	0.037482743	1.324297321	0	0	0.033305988	27.44673233	0	0	40.68347335	2.224722315	0	0.182543797	0.275219748	0.037996145	0	7.420809876	44.01872918	0.129357694	41.4846664	5.415410639	8.951836087	44.14808687	46.90007704	8.951836087	Protocratic
629	13.5	52.5	0	0.085186304	0.140533949	0.893310697	19.75448852	0	0.248800346	0	0	0	3.549731923	5.335455886	0	0	0	2.606538796	1.544186785	0	0.129224225	16.04450693	0	0	34.21122409	8.552786602	0	0.388831984	0.78386775	0.029219171	0	5.702106042	40.96935661	1.79298713	35.79899545	12.91560545	8.523055367	42.76234374	48.7146009	8.523055367	Protocratic
630	14.5	52.5	0	0.154679679	0.477681475	2.727079646	24.15369101	0	0.053782586	0.113350256	0	0	2.480754745	13.26465657	0.468486611	0	0	0.185031098	0.274407978	0	0.772963141	32.72842876	0	0	14.58106159	3.014821383	0	0	0.817840708	0	0.24459316	3.486689605	31.05047928	0.796677175	56.88211977	6.313416836	4.957306939	31.84715646	63.1955366	4.957306939	Protocratic
634	18.5	52.5	0	0	0.101312742	1.003390817	28.07355775	0	0	0	0	0	0.204246467	3.770169712	0	0	0.052113772	0.810120112	0	0	0.051889967	31.72897153	0	0	26.69893957	1.486880029	0	0.039909307	1.808051662	0	0	4.170446564	31.66583592	0	59.80252928	3.499178158	5.032456644	31.66583592	63.30170744	5.032456644	Protocratic
636	20.5	52.5	0	0.379343723	0.219334138	1.556506596	15.84464722	0	0.17235348	0.5268589	0	0	2.650524336	15.98821205	0.308000599	0.020498373	0.01332247	1.174049378	0.581719746	0	0.622450951	30.75175426	0	0	17.7159109	6.200373471	0	0.023283391	0.911849273	0	0.794771435	3.544235309	35.51656955	1.062073824	46.59640148	9.762747081	7.062208068	36.57864337	56.35914856	7.062208068	Protocratic
638	22.5	52.5	0.052503604	0.039823325	0.207053595	1.106321968	19.60995999	0	0	0.067065291	0	0.008721033	3.315748724	8.386780394	0.008561006	0	0.081695945	7.615506122	0.60373908	0	0.589872812	21.35016659	0	0	15.2863106	12.69437852	0	0.064668583	1.949229742	0.006199635	0.134169559	6.821523885	25.13283108	0.612300086	40.96012658	17.96555662	15.32918563	25.74513117	58.9256832	15.32918563	Protocratic
674	8.5	53.5	0	0	0	0	0	0	0	0	0	0	0	0	0	0	0	0	0	0	0	0	0	0	0	0	0	0	0	0	0	0	0	0	0	0	0	0	0	0	Protocratic
675	9.5	53.5	0	0	0	0	0	0	0	0	0	0	0	0	0	0	0	0	0	0	0	0	0	0	0	0	0	0	0	0	0	0	0	0	0	0	0	0	0	0	Protocratic
676	10.5	53.5	0	0.096384757	0.208017309	1.331032284	24.31061875	0	0.559272067	0	0	0	2.745420624	6.508054609	0.065590096	0	0.140570007	2.314100444	0.222936484	0	0.103344677	26.58145586	0	0	19.17696577	3.494299882	0	0.659761895	2.667893627	0	0.100377869	8.713902986	28.02440187	0.847798647	50.89207462	8.907614133	11.32811073	28.87220052	59.79968875	11.32811073	Protocratic
677	11.5	53.5	0	2.718304143	0.034285532	0.09702087	1.003303767	0	1.752470579	6.730900496	0	0	55.6795167	1.121759156	0	0.026372145	0	2.553037043	0	0	0.685281553	3.876631278	0	0	0.791775005	5.410361596	0	0.032036047	0.303553213	1.798187417	10.26321601	5.121987444	2.07687661	1.752470579	4.879935045	63.19161893	28.09909884	3.829347188	68.07155397	28.09909884	Protocratic
679	13.5	53.5	0	0.067327702	0.039202991	0.446948328	34.50662815	0	0.227551402	0	0	0	0.319326329	3.159218114	0.115776446	0	0	0.055377753	1.415397971	0	0.153339571	22.98044714	0	0	31.77581069	1.256737087	0	0	0.538035634	0	0	2.942874694	35.42118013	1.758725819	57.48707528	2.11409905	3.21891972	37.17990594	59.60117434	3.21891972	Protocratic
681	15.5	53.5	0.752411042	1.046430027	0.537593224	4.745691268	5.986616412	0	0.989074254	1.252519045	0	0	14.12603931	13.35211073	3.494677496	0.523981854	0.049571342	0.191998399	0.057214967	0	1.961415291	31.23800821	0	0	6.109685094	7.476692422	0	0	0.113054895	0	0.618452447	5.37676227	24.79465166	4.540966717	37.22462463	21.71578662	11.72397038	29.33561837	58.94041125	11.72397038	Protocratic
683	17.5	53.5	0	0.063668043	0.114046697	0.734455358	28.11523657	0	0.014817504	0.042291493	0	0	0.721008058	5.799862203	0	0	0.0099081	0.930748486	0.321634871	0	0.095632099	26.11425474	0	0.011809402	20.45329617	9.348075657	0	0.195252763	1.475793511	0.015297629	0.010397465	5.412513183	27.31863069	0.336452375	54.22949131	11.56017485	6.555250768	27.65508307	65.78966616	6.555250768	Protocratic
686	20.5	53.5	0	0.346875212	0.108044422	0.046698791	0.591826893	0	0.28754651	0.248840093	0	0	54.39876729	1.135102878	0	0	0	3.677814152	0.070365803	0	0	1.199542898	0	0	2.731341301	15.47290665	0	0	0	0	3.973471417	15.71085568	4.021187393	0.357912313	1.791369791	69.87167395	23.95785656	4.379099706	71.66304374	23.95785656	Protocratic
688	22.5	53.5	5.421750786	0.298219638	0.032194644	0.041248368	0.770326433	0	0.49389313	0.776464829	0	0	0.094959774	21.83615134	0	0	0	0.142102601	0	0	5.479621988	12.78726296	0	0	51.00826812	0.312320785	0	0.089452975	0.251023883	0	0	0.164737744	73.00731545	0.49389313	13.5575894	0.658304443	12.28289759	73.50120858	14.21589384	12.28289759	Protocratic
689	23.5	53.5	0	0.011369191	0.340878913	1.503162106	19.68145307	0	0	0	0	0	0.454808431	5.689521581	0	0	0.088489653	0	0.598228985	0	5.313925484	45.33748374	0	0	15.64618435	0.223159314	0	0.009722099	1.038646636	0	0	4.062966448	23.2779587	0.598228985	65.01893681	1.716614381	9.388261123	23.87618768	66.73555119	9.388261123	Protocratic
741	25.5	54.5	0	0.339455147	0	0.504254536	21.51062793	0	0	1.065006193	0	0	0	5.363655394	0	0	0	0	0	0	3.30793984	33.82722976	0	0	16.77818453	3.698348024	0	0	2.375515157	0	0.9781773	10.25160619	22.64609446	0	55.33785769	6.07386318	15.94218467	22.64609446	61.41172087	15.94218467	Protocratic
78	12.5	41.5	16.49567287	0.010506024	22.12425315	3.095346247	0.091250697	0	0	1.330313132	0	0.04024862	3.656732161	2.91470552	3.361184513	0.649908749	0	0	3.802109657	0.249375427	0.222751706	4.894006759	0	0	21.50809782	8.811971754	1.587772833	0	0.371511339	0	1.197253683	3.58502734	49.64240274	7.16329417	4.985257456	13.08959068	25.11945496	56.80569691	18.07484814	25.11945496	Protocratic
825	9.5	56.5	0	0.022647765	0.062802574	0.17216748	18.67286208	0	0.087760662	0	0	0	0.91882228	10.40706649	0	0	0.011212942	4.785115973	0.925364679	0	0.018002017	13.61403359	0	0.014900419	25.91580984	12.28003496	0	1.384688871	2.704926471	0	0	8.001780895	37.96864862	1.013125342	32.28689567	15.90378372	12.82754665	38.98177396	48.19067939	12.82754665	Protocratic
830	14.5	56.5	0	0	0	0	0	0	0	0	0	0	0	0	0	0	0	0	0	0	0	0	0	0	0	0	0	0	0	0	0	0	0	0	0	0	0	0	0	0	Protocratic
880	14.5	57.5	0	0	0	0	0	0	0	0	0	0	0	0	0	0	0	0	0	0	0	0	0	0	0	0	0	0	0	0	0	0	0	0	0	0	0	0	0	0	Protocratic
1021	5.5	60.5	0	1.372566532	0.151217374	0.955617034	6.480672906	0	0	0	0	0	9.329266036	10.23255946	0	0	0	0	2.739159083	0	7.747625567	1.877726104	0	0	53.02322769	0.602730734	0	0.951534928	3.088590544	0	0	1.447506006	65.31415649	2.739159083	8.358399009	13.02058731	10.56769811	68.05331557	21.37898632	10.56769811	Mesocratic_I
1334	18.5	66.5	0	0	0	0	0	0	0	0	0	0	0	0	0	0	0	0	0	0	0	0	0	0	0	0	0	0	0	0	0	0	0	0	0	0	0	0	0	0	Mesocratic_I
1387	21.5	67.5	0	1.267150523	0	0	16.68074267	0	0	0	0	0	2.105472534	47.15167475	0.520094342	0	0	0	1.213744629	0	1.459894683	22.43400897	0	0	5.642726652	0.198669855	0	0	1.325820389	0	0	0	52.7944014	1.733838971	39.11475164	3.629962778	2.727045206	54.52824037	42.74471442	2.727045206	Mesocratic_I
1395	29.5	67.5	0	0.76274464	0.01217755	0.062942665	0.300701795	0	0.046496676	0.027499376	0	0	1.003588954	14.25264656	0.19320014	0	0.070077199	0.086355052	0.873233212	0	24.11277508	42.45666599	0	0	14.62886236	0.08284498	0	0.004798768	0.894474155	0	0	0.12791485	29.0315051	1.112930028	42.75736778	1.980908089	25.117289	30.14443513	44.73827587	25.117289	Mesocratic_I
14	-1.5	40.5	0	0	0.288938426	1.288501428	0.020353563	0.076922775	0	0	0	0	0	84.86270253	0	0	0	0	0.079719853	0	0	7.521166184	0	0	5.69084414	0.073788823	0.015156911	0	0.081905366	0	0	0	92.13098653	0.079719853	7.541519747	0.232616963	0.015156911	92.21070638	7.77413671	0.015156911	Mesocratic_I
1436	20.5	68.5	0	0	0	0	0	0	0	0	0	0	0	0	0	0	0	0	0	0	0	0	0	0	0	0	0	0	0	0	0	0	0	0	0	0	0	0	0	0	Mesocratic_I
219	3.5	44.5	5.062612394	0.027821997	0.018577768	0.232708407	0.674983714	0.225638876	0.051323549	4.732574568	0	0	37.37994099	1.606162289	0.318581217	0	0.108143784	5.821741736	0.196802214	0	0.173507102	1.785960392	0.270603568	0.094281194	8.097115177	22.51904443	0.027189694	0.649276307	0.088582289	3.868838296	0.731471333	5.236516716	10.80626493	0.56670698	2.731547674	64.08204488	21.81343554	11.37297191	66.81359255	21.81343554	Mesocratic_I
220	4.5	44.5	0.69882132	0.016788425	0.025461642	0.193670454	0.507276735	0.085495939	0.037698186	0.983367522	0	0	37.02105094	0.904276953	0.201395818	0	0.070362541	6.931590939	0.110626952	0	0.147985477	0.868715193	0.676224189	0.111966783	6.709075624	28.93758871	0.08210014	0.474799867	0.039498832	6.647674103	1.282015137	6.234471579	8.489613865	0.349720956	2.052216117	72.73130852	16.37714054	8.839334821	74.78352464	16.37714054	Mesocratic_I
2236	42.5	38.5	0	0.019851712	0.481654022	9.848917143	1.114913312	0	0	0.333935784	0	0	0.12738004	3.213249015	0	0	0.051795867	0.179952536	0.931396679	0	0	3.635653249	1.70845099	0.639004519	54.89635114	14.9552978	0	0.236461956	0	0	0.266355404	7.359378829	69.36743366	0.931396679	6.45901755	15.08267784	8.159474265	70.29883034	21.54169539	8.159474265	Mesocratic_I
2275	20.5	39.5	24.06832764	0.049826031	0.18136197	0.29539157	0.070763165	0.009317649	0	2.1805942	32.6332833	0	0.413049418	0.504083445	0.180936438	0	0	1.273317106	0.306532999	1.273700748	0	3.32119314	0.50167612	0	8.753395109	18.78302102	0.289364767	0.01182967	0.010825017	0	1.689963047	3.19824643	9.746061764	0.487469436	3.893632425	20.48991385	65.38292252	10.2335312	24.38354628	65.38292252	Mesocratic_I
2531	36.5	55.5	0	2.915938056	0.153945498	0.358594241	7.157196884	0	0	8.112875998	0	0	32.90888158	5.837765064	0.122088918	0	0	1.466052059	0	0	4.620932613	3.085821359	0	0	10.40868726	3.857748648	0	0.071390504	0.298820451	0	9.206622065	9.416638803	16.83038257	0.122088918	10.24301824	37.06545068	35.73905959	16.95247148	47.30846892	35.73905959	Mesocratic_I
2566	41.5	57.5	0	2.511304905	0.07742315	0.227066248	1.441420858	0	0	0.048794091	0	0	36.88582013	5.839820333	0	0	0.01866211	5.715978885	0	0	0.310468818	1.785417768	0	0	3.176989214	20.07500894	0	0.015362138	0.517808318	0	0.059597096	21.293057	9.355323193	0	3.226838626	57.47863739	29.93920079	9.355323193	60.70547601	29.93920079	Mesocratic_I
271	5.5	45.5	50.3915266	0.227033077	0.003553873	0.060957141	0.656381631	0.013852046	0.043954279	0.026295569	0	0	17.09837671	3.644808615	0.016772706	3.756918499	0.016243704	1.853530557	0.077110925	0.008999777	0.030954354	0.349633587	0.031446201	0	5.684184682	5.522807245	0.003683234	0.068515608	0.104396601	0.120202324	2.127605613	8.060254838	9.478263622	0.13783791	1.037461419	22.8686347	66.47780234	9.616101532	23.90609612	66.47780234	Mesocratic_I
31	15.5	40.5	1.049191934	0.03801395	0.298704603	1.590980766	0.804842218	0	0	0	0	0	0.744949896	0.648839913	0.280344541	3.569158956	0.010071897	0.812963841	0	0.100783948	0.033619236	1.027906758	0	0	73.63521962	11.46314786	0	0.557520749	1.303126473	0	0.685657355	1.344955487	76.74133754	0.280344541	1.832748976	13.61200818	7.533560758	77.02168208	15.44475716	7.533560758	Mesocratic_I
323	7.5	46.5	85.60607994	0.043240473	0.002572297	0.002677223	0.021044793	0	0	0.007802348	0	0	1.152547989	0.372855607	0	0.041636255	0	0.112199249	0.013376291	0	11.14173309	0.286698446	0	0.001831074	0.241210072	0.171178148	0	0.002645774	0.005215781	0.136194965	0.0948793	0.542380883	0.623792046	0.013376291	0.307743239	1.465136883	97.58995154	0.637168337	1.772880123	97.58995154	Mesocratic_I
372	6.5	47.5	6.681337136	0.370539495	0	0.075448159	0.324149987	0.084284754	0	0.247506792	0	0	54.42371037	0.934048426	0.019138482	0	0.041823931	5.592611309	0.145050288	0	1.288830436	0.465343999	0	0.024395575	2.193612728	15.48086331	0.032564398	0.06831564	0.057437987	7.629645129	0.131651393	3.687690281	3.337644459	0.16418877	0.789493987	77.67594155	18.03273124	3.501833228	78.46543553	18.03273124	Mesocratic_I
373	7.5	47.5	71.70173241	0.996578132	0.005191267	0	0.223319027	0.040554489	0	0.115081657	0	0	5.124891131	16.48478962	0.000856245	0.004565112	0	0.667369544	0.028939792	0	2.680011064	0.739468795	0	0	0	0.898371055	0	0	0.09971624	0	0.185791425	0.002772997	16.48998089	0.029796037	0.962787822	6.163532914	76.35390234	16.51977693	7.126320736	76.35390234	Mesocratic_I
375	9.5	47.5	21.38710077	0.252688213	0.000370933	0.019621738	0.327766207	0.015355079	0.002859216	0.10039495	0	0	48.43442922	0.652222493	0.007711215	0	0.016272225	5.31267981	0	0	2.877544893	0.746574568	0	0	0.839558937	9.362343921	0	0	0.004341414	2.146064943	0.981447281	6.51265198	1.528046326	0.010570431	1.074340775	59.96253457	37.42450789	1.538616757	61.03687535	37.42450789	Mesocratic_I
377	11.5	47.5	9.821221475	0.292413758	0.004610794	0.021944801	0.381349726	0	0	0.003222726	0	0	29.90792325	1.108786027	0.005484857	0.005907676	0.003468717	5.873570272	0.022012657	0	26.66804653	4.554726262	0	0	1.306579983	4.783947513	0	0.017446725	0.027767119	6.634614958	0.728170035	7.826784137	2.462837047	0.027497514	4.936075988	41.35425284	51.21933661	2.490334561	46.29032883	51.21933661	Mesocratic_I
378	12.5	47.5	30.47959731	0.345495929	0.008019957	0.011882751	0.138459616	0	0	0.096609528	0	0	14.87245294	0.793705264	0.005528649	0.004163037	0	5.881505796	0.064154477	0	25.12560123	1.62236199	0	0	0.732110428	4.635472007	0	0	0.073685568	5.331237029	1.324202334	8.453754152	1.5457184	0.069683126	1.760821606	24.91284755	71.71092932	1.615401526	26.67366916	71.71092932	Mesocratic_I
40	24.5	40.5	81.13587075	0.01060985	0.038343453	0.031114992	0.007961984	0.003326092	0	0.380216333	0	0.000278769	0.083292164	5.177721501	0.399802789	0	0.006993964	0.231460269	0.207316832	0.252119986	0.04719003	0.857647705	0.190299614	0.003027458	4.423691353	5.334254161	0.135044931	0.030866859	0.015645688	0	0.439868859	0.556033618	9.71175958	0.607119621	1.055909303	5.688638091	82.9365734	10.3188792	6.744547394	82.9365734	Mesocratic_I
425	9.5	48.5	1.379609658	0.181772725	0.004424952	0.051256661	1.513287543	0	0	0	0	0	49.58635978	2.77251388	0	0	0.007439782	10.68674714	0.052072995	0	1.131847477	2.232383077	0	0	1.84491973	11.05266256	0	0	0.172876481	3.193810368	0.600940581	13.53507461	4.680555005	0.052072995	3.74567062	64.00570919	27.51599219	4.732628	67.75137981	27.51599219	Mesocratic_I
426	10.5	48.5	3.957989425	0.404692609	0.006366688	0.082705999	1.075706899	0	0	0.064545869	0	0	65.5226159	5.169158849	0.007771522	0.012525941	0.007450585	2.180832554	0.012624017	0	4.112708338	2.033965167	0	0.005111287	2.362167545	6.615930048	0	0	0.99999381	0.48392065	1.103283902	3.777932395	7.632960953	0.020395539	3.109672066	73.62246041	15.61451103	7.653356492	76.73213248	15.61451103	Mesocratic_I
522	6.5	50.5	7.956667345	0.45307549	0	0	1.683232361	0	0	27.76647844	0	0	8.085205837	0	0.121261039	0	0	0.682883476	0	0	31.22857886	3.624203533	0	0	0.734593368	4.45289554	0	0	0	0	2.437561959	10.77336275	0.734593368	0.121261039	5.307435895	12.53810138	81.29860832	0.855854407	17.84553727	81.29860832	Mesocratic_I
532	16.5	50.5	0.106442971	0.947829511	0.019439767	0.136266347	1.345382146	0	0.059515919	0.535704277	0	0	46.45193472	6.801660453	0.001514063	0.004994962	0.011240281	3.32887521	0.024020592	0	1.988228101	7.208534713	0	0	11.2931685	11.35857298	0	0.030445168	0.470687002	2.321990592	3.233755377	2.319796354	18.29222051	0.085050574	8.553916859	60.60318529	12.46562676	18.37727109	69.15710215	12.46562676	Mesocratic_I
535	19.5	50.5	0.506267362	0.528125101	0.006940096	0.036056967	0.853192368	0	0.111453348	1.85103166	0	0	56.73624856	1.263702163	0	0	0	4.101684738	0.027097106	0	0.132415586	2.444814807	0	0	1.850911592	13.2305014	0	0	0.054478313	0.379359479	13.06637259	2.819346768	3.157610819	0.138550453	3.298007175	70.40058775	23.00524381	3.296161272	73.69859492	23.00524381	Mesocratic_I
570	4.5	51.5	0	2.009631618	0	0.03056905	0.113677638	0	0	0	0	0	50.52883481	1.716540815	0	0	0.03758288	0.623742432	0	0	0.885656817	9.440124201	0	0	8.995150689	16.18583709	0	0	0	0	7.414348006	2.018303957	10.77984343	0	9.553801839	66.7146719	12.95168283	10.77984343	76.26847374	12.95168283	Mesocratic_I
571	5.5	51.5	0	0.312330581	0	0.445250149	1.893634108	0	1.669063255	0.233913211	0	0	6.150185627	37.86246885	0	0	0	0.518501729	0	0	0.346372492	12.54256416	0	0	23.48524804	7.318866417	0	0	0.915931988	0	0	6.305669405	61.79296703	1.669063255	14.43619826	14.38498403	7.716787418	63.46203029	28.8211823	7.716787418	Mesocratic_I
576	10.5	51.5	0.51569903	10.03370693	0.003839451	0.009313323	0.045647961	0	0.048982173	16.89908555	0	0	33.45810456	10.9934392	0.006230441	0	0	1.534103867	0	0	18.7905178	0.265329904	0	0	0.241579571	1.538937065	0	0	0.101988893	0.077435053	1.805175973	3.630883257	11.24817154	0.055212614	0.310977865	35.17646557	53.20917241	11.30338415	35.48744344	53.20917241	Mesocratic_I
577	11.5	51.5	0.708347929	0.182315486	0.269177062	1.157979464	0.103453275	0	0	0.049735645	0	0	46.98288966	11.45397253	0.129365593	0	0.207678226	0.265274793	0	0	1.501556458	4.848973566	0	0	17.33170518	6.192018145	0	0.054422048	0.312404833	0	0.266571706	7.982158402	30.47493451	0.129365593	4.952426841	53.48731264	10.95596042	30.6043001	58.43973948	10.95596042	Mesocratic_I
578	12.5	51.5	0	0.270560717	0.026844605	0.166962857	0.88290975	0	0	0.241325512	0	0	53.26599291	1.467104662	0.014083509	0	0.021767715	3.113892889	0	0	1.623891884	10.78754025	0	0	3.660969504	14.99816676	0	0.009290906	0.185119169	0.743914108	2.53519169	5.984470594	5.35294025	0.014083509	11.67045	69.19319295	13.76933329	5.367023759	80.86364296	13.76933329	Mesocratic_I
579	13.5	51.5	0	1.250653674	0.170611574	0.823362597	2.059759872	0	0.948080059	0.755847463	0	0	50.38608109	1.313825642	0	0	0.168125027	3.172554409	0.01438506	0	0.527731448	8.463898625	0	0.026210532	10.74498507	9.284450365	0	0.444603534	0.056758984	3.504184731	0.892650512	4.991239734	13.69172398	0.962465119	10.5236585	63.23147517	11.59067724	14.6541891	73.75513366	11.59067724	Mesocratic_I
580	14.5	51.5	0.055255271	2.270471746	0.020221468	0.112802751	4.23385982	0.017654794	0.9136435	1.868880563	0	0	54.77561809	0.943977431	0.106343496	0	0.022549079	2.769840122	0.002878844	0	1.542484744	7.692752373	0	0	5.26353448	7.23464131	0	0.08530543	0.034273987	1.153633574	2.818056381	6.061320748	6.448390639	1.022865839	11.92661219	63.21582175	17.38630958	7.471256478	75.14243395	17.38630958	Mesocratic_I
582	16.5	51.5	0	0.804661699	0.119627975	0.087145734	1.280243954	0	0	1.085930208	0	0	49.42328385	1.748623751	0.095478719	0	0	5.308017402	0	0	0.754234173	9.112785147	0	0	4.375930938	16.80112135	0	0.010545445	0.306061104	0.0614604	2.808729285	5.816118864	6.341873843	0.095478719	10.3930291	66.59192671	16.57769163	6.437352562	76.98495581	16.57769163	Mesocratic_I
583	17.5	51.5	0.011852166	0.6124124	0.015123286	0.121950069	1.660948401	0	0	9.491520792	0	0	46.78679587	1.271335141	0.001146321	0.010206293	0.02408858	4.354108816	0	0	0.736546048	3.634090615	0	0.000299961	3.505050149	17.53569797	0	0.000345026	0.329612599	0.075230275	4.792653385	5.028985838	4.938192212	0.001146321	5.295039016	64.72733671	25.03828574	4.939338533	70.02237573	25.03828574	Mesocratic_I
584	18.5	51.5	0	0.199538487	0.004544089	0.088441378	1.295625229	0	0	0.329675519	0	0	65.90438766	1.108244262	0	0.042405339	0	3.695233549	0.009151837	0	0.099177108	2.974098088	0	0	4.439716373	13.64361201	0	0.006365584	0.518065134	0.100670204	2.063802242	3.477245917	5.647311686	0.009151837	4.269723318	80.166735	9.90707816	5.656463523	84.43645832	9.90707816	Mesocratic_I
585	19.5	51.5	0	0.454738596	0	0.44157677	3.137622149	0	0	0	0	0	32.36094796	3.741717199	0.097551092	0	0	0.39184606	0	0	1.267321046	23.91355485	0	0	5.307330448	13.36998396	0	0	0.922926762	0.061547921	9.750028025	4.781307166	9.490624416	0.097551092	27.051177	46.7154066	16.64524089	9.588175508	73.7665836	16.64524089	Mesocratic_I
587	21.5	51.5	0	0.214282928	0.26663808	0.541542465	1.581773962	0	0	0	0	0	16.48427571	12.0021012	0	0	0	3.159959742	0.145067727	0	0.202800073	22.0889234	0	0	3.5794999	17.53764777	0	0	1.581583911	0.145067727	15.15520554	5.31362986	16.38978164	0.145067727	23.67069736	35.74857512	24.04587814	16.53484937	59.41927249	24.04587814	Mesocratic_I
615	-0.5	52.5	0	0.11358837	0.078522059	0.026602594	0.384492618	0	0.008880107	0.3755012	0	0	16.29721454	33.96019011	0.026622399	0	0.026086663	3.093771526	0.078279031	0	0.579289227	4.950413401	0	0.676258226	31.51383622	5.094487846	0	0.131558818	0.40072507	0.12560008	0.265835415	1.792244475	66.41305469	0.113781536	5.334906019	21.91802754	6.220230215	66.52683623	27.25293356	6.220230215	Mesocratic_I
616	0.5	52.5	0	0.071753135	0.345009736	0.047984237	0.959761059	0	0	0.184857518	0	0	7.422073061	1.416458	0	0	0.130841206	0.672613569	0.109754597	0	0.096280846	11.08061016	0	0.049746465	72.72780431	2.589249062	0	0.189945155	0.242597997	0	0.310212678	1.352447208	74.90778911	0.109754597	12.04037122	10.25392012	2.688164955	75.01754371	22.29429134	2.688164955	Mesocratic_I
620	4.5	52.5	1.274242113	1.448963765	0.391720268	0.118717091	0.939134722	0	1.432046732	0.714031533	0	0	40.51928496	5.479751681	0.194715979	0.014769781	0.013922725	3.011868876	0.022952541	0	0.94140555	5.020869885	0	0.111704511	13.68152317	16.15693979	0	0.303414456	0.385683811	1.721440575	0.047298575	6.0535969	20.10075391	1.649715252	5.960004608	58.78334914	13.50617709	21.75046916	64.74335375	13.50617709	Mesocratic_I
621	5.5	52.5	0.412665631	1.230114949	0.332924517	0.092250511	0.690179447	0	2.921854334	0.301762953	0	0	46.0878199	4.576609317	0.124309433	0.008609482	0.013092008	2.449912522	0.01988511	0	1.32999641	7.210829505	0	0.080718397	10.4947094	14.14251839	0	0.23565346	0.300760768	1.471498125	0.131132233	5.340193195	15.82595761	3.066048876	7.901008951	62.00259719	11.20438738	18.89200648	69.90360614	11.20438738	Mesocratic_I
622	6.5	52.5	0	3.691250659	0	0	4.860576832	0	0	1.366285766	0	0	38.39032819	33.79166936	2.204441005	0	0	0	0	0	6.743143838	4.225628128	0	0	4.726676224	0	0	0	0	0	0	0	38.51834558	2.204441005	9.08620496	38.39032819	11.80068026	40.72278659	47.47653315	11.80068026	Mesocratic_I
626	10.5	52.5	0	0	0	0	0	0	0	0	0	0	0	0	0	0	0	0	0	0	0	0	0	0	0	0	0	0	0	0	0	0	0	0	0	0	0	0	0	0	Mesocratic_I
627	11.5	52.5	0.381159491	1.34017903	0.029963602	0.110591648	1.123044784	0	1.103041518	4.111984962	0	0	41.88139426	1.529048905	0.102039863	0	0.109646263	1.296417283	0	0	2.476242	8.629839748	0	0	5.00381254	9.321180881	0	0.041898558	0.114505892	0.720290906	14.69385991	5.879857956	6.824961516	1.205081381	9.752884531	52.03737194	30.17970063	8.030042897	61.79025647	30.17970063	Mesocratic_I
628	12.5	52.5	0	3.141186782	0.014109975	0.016445975	0.894833954	0.013077044	1.3641086	1.575348009	0	0	54.83540341	0.687493539	0.013347081	0	0	2.873377361	0	0	0.99975231	7.045853865	0	0.009958885	3.361499659	5.315088962	0	0.066337198	0.070011225	1.353180274	11.58161342	4.767972472	4.155845231	1.377455681	7.94068782	61.58676092	24.93925035	5.533300912	69.52744874	24.93925035	Mesocratic_I
629	13.5	52.5	0	1.962294695	0.027116383	0.139260858	0.910604617	0	0.593767396	0.918194392	0	0	49.84215478	4.762011745	0.014803457	0	0.042301549	2.852504138	0.011580563	0	0.579529049	7.235895151	0	0	14.78256589	5.617891054	0	0.123589308	0.16558691	4.328621705	2.404963141	2.684763225	19.87684573	0.620151416	8.146499768	59.95425444	11.40224864	20.49699715	68.10075421	11.40224864	Mesocratic_I
630	14.5	52.5	1.125452193	1.525643122	0.146375274	0.888764501	4.412459031	0	0.904863615	0.518422316	0	0	48.2485905	1.432986284	0.034807334	0	0	0.64209096	0.036087525	0	0.281359093	12.7050218	0	0	6.138029456	11.57188231	0	0.025441633	0.141988634	0.414472888	2.44280717	6.362454362	8.631597147	0.975758473	17.11748083	60.37693433	12.89822922	9.60735562	77.49441516	12.89822922	Mesocratic_I
634	18.5	52.5	0.109502709	0.625483857	0.055158362	0.171588017	1.894940354	0	0.03211063	1.275112171	0	0	49.06201897	1.666602122	0	0	0.00909056	4.384416201	0	0	0.061456775	6.411240864	0	0	8.393848624	17.04541328	0	0.006867243	0.504543153	0.787845575	4.565782675	2.936977862	10.30315493	0.03211063	8.306181217	67.39982097	13.95873225	10.33526556	75.70600219	13.95873225	Mesocratic_I
636	20.5	52.5	0	0.687147019	0.019049933	0.24658516	7.010372432	0	0.017142575	4.746017936	0	0	34.87409407	7.521067904	0.002445157	0	0	3.176597325	0	0	0.14260188	10.17518568	0	0	6.976315435	11.42511584	0	0.00670476	0.694322988	0.47637311	7.145919177	4.656941624	14.76972319	0.019587732	17.18555811	47.46990601	20.55522496	14.78931092	64.65546411	20.55522496	Mesocratic_I
638	22.5	52.5	0.067322787	0.796175435	0.046054323	0.121428183	1.176361988	0.005377631	0.009933439	2.064262417	0	0	53.25351204	3.319168929	0.002817281	0.003322674	0.00420879	5.368376743	0.01809871	0	0.049006227	3.0733842	0	0.003272688	3.137229089	8.708735525	0	0.009158198	0.246996454	0.476028199	10.64666228	7.393105769	6.6405202	0.03084943	4.249746187	62.69064985	26.38823434	6.67136963	66.94039603	26.38823434	Mesocratic_I
674	8.5	53.5	0	0	0.164934303	0.597450554	40.42544313	0	4.15283938	0	0	0	0.458472841	4.263970861	0.528233379	0	0	0	0	0	6.519262927	25.91238081	0	0	14.36425184	0	0	0	1.873455164	0	0	0.739304818	19.39060756	4.681072759	66.33782394	2.331928004	7.258567745	24.07168032	68.66975194	7.258567745	Mesocratic_I
675	9.5	53.5	0.197755831	2.552924434	0	0.030137852	1.218996918	0	1.077957915	3.171987439	0	0	45.91683643	1.812493767	0	0	0	2.658354466	0.03784726	0	3.530744039	3.140832563	0	0.023147763	2.348399377	5.915980227	0	0.033281724	0.110928577	5.837939923	13.70245537	6.680998125	4.247460483	1.115805175	4.359829481	57.78168516	32.4952197	5.363265658	62.14151464	32.4952197	Mesocratic_I
676	10.5	53.5	0.005591263	1.123059807	0.081722696	0.218780774	2.682681108	0	1.460248287	2.540971557	0	0	43.65828796	5.555748947	0.010447324	0	0.029853703	4.207744719	0.015131305	0	1.026071383	11.33279826	0	0.017605559	3.866998687	7.501362531	0	0.188114407	0.769336273	1.952937235	5.155694787	6.598811437	9.958824772	1.485826917	14.01547936	53.881924	20.65794495	11.44465169	67.89740336	20.65794495	Mesocratic_I
677	11.5	53.5	1.249671376	2.886896439	0.029081892	0.035269569	1.476002923	0.17693276	2.229737635	37.46746035	0	0	25.13007029	1.903011393	0	0	0	1.998972316	0	0	7.114792334	3.511648162	0	0	1.556901196	1.937966094	0	0.020380365	0.33104808	1.437273639	4.767314299	4.739568889	3.544644415	2.229737635	4.987651085	29.01329086	60.224676	5.77438205	34.00094195	60.224676	Mesocratic_I
679	13.5	53.5	0	1.45920964	0	0.171296546	1.635327988	0	1.011646524	3.752774612	0	0	54.10477767	2.457915435	0.04289318	0	0.115182366	1.107891228	0	0	1.249812761	8.513860028	0	0	4.731487213	4.991226152	0	0	0	0.415546875	11.40029804	2.838853744	7.47588156	1.054539704	10.14918802	59.5115507	21.80884002	8.530421264	69.66073871	21.80884002	Mesocratic_I
681	15.5	53.5	1.36988965	1.437639596	0.07936038	0.362826003	1.362454064	0	0.650279664	7.382858401	0	0	27.17568899	2.440937206	0.267230988	0	0.022563222	2.592607616	0	0	9.061623869	12.37185328	0	0	1.486356406	14.36294616	0	0.018387612	0.205835271	1.341180762	10.27471086	5.732769994	4.410430828	0.917510652	13.73430735	43.08565118	37.85209999	5.32794148	56.81995853	37.85209999	Mesocratic_I
683	17.5	53.5	0.05776876	1.777915108	0.038271968	0.177799635	2.213712771	0.003989894	0.102517408	2.383894951	0	0	52.63699602	1.930624187	0.032055545	0	0.004992179	1.911939904	0.002324147	0	0.237751609	6.044834343	0	0.002897338	4.758635116	14.16558592	0	0.091209906	0.491162151	0.739356343	5.260261834	4.93350297	7.004430329	0.1368971	8.258547113	68.03709032	16.56303514	7.141327429	76.29563744	16.56303514	Mesocratic_I
686	20.5	53.5	0	1.965098278	0.005075931	0.028520844	0.2322456	0	0.081053678	5.724456652	0	0	53.65362855	0.786575872	0.003436625	0.006219528	0.00279698	3.515775795	0.023140517	0	0.140394482	0.763917537	0	0	0.705751868	2.684221618	0	0.007038181	0.086258459	0.581818722	20.77679873	8.225775546	1.535759676	0.107630821	0.996163137	57.00592735	40.35451902	1.643390497	58.00209049	40.35451902	Mesocratic_I
688	22.5	53.5	7.394481495	0.272362715	0.032931618	0.084385185	0.787960123	0	0.252599466	0.50542484	0	0	0.097133517	28.35919972	0	0	0	0	0	0	6.86333518	26.22790523	0	0	28.02039512	0.31947018	0	0.22875165	0.385155179	0	0	0.168508787	56.72566329	0.252599466	27.01586536	0.801758875	15.20411302	56.97826275	27.81762423	15.20411302	Mesocratic_I
689	23.5	53.5	0	0.109675143	0.041943314	0.093217823	3.862002482	0	0	0	0	0	25.22754641	6.572374692	0.014457051	0	0.015243445	0.472663665	0	0	0.067687278	19.07863223	0	0	17.92341348	7.93826712	0	0.035169807	0.48170721	0	0.207347394	17.85865145	24.68136256	0.014457051	22.94063472	33.64752074	18.71602493	24.69581961	56.58815545	18.71602493	Mesocratic_I
741	25.5	54.5	0	1.882871853	0.019296279	0.092922671	3.630670735	0	0.120050053	2.714881295	0	0	45.67225585	2.965200004	0	0	0	0	0	0	0.653119568	9.245325966	0	0	1.427002502	12.24117705	0	0	0.218876775	0	6.579339766	12.53700963	4.504421456	0.120050053	12.8759967	58.13230968	24.36722211	4.624471509	71.00830638	24.36722211	Mesocratic_I
78	12.5	41.5	1.221208649	0.017500108	0.729654528	0.257799218	0.11653198	0.164155928	0	4.128629329	10.32351712	0.006704299	2.655093503	3.479479186	1.918106322	1.714064233	0.07137007	0.070063432	1.287415823	0.456928973	0.037104227	0.733137525	0	0	50.07921336	3.107333812	5.41652402	0.014687472	0.020627812	0	0.056979744	11.91616932	54.63220384	3.205522145	0.849669505	6.40414003	34.90846448	57.83772598	7.253809535	34.90846448	Mesocratic_I
825	9.5	56.5	0	1.626866488	0.019786508	0.039449376	2.712976613	0	0.608295062	0.758197076	0	0	48.14501516	3.878796377	0	0	0	6.23712867	0.393978858	0	0.068060344	4.746096555	0	0.046945091	4.216795809	16.73084544	0	0.342380103	0.273924994	2.702694967	0.439342813	6.012423697	8.544153264	1.00227392	7.459073168	67.85248056	15.14201909	9.546427184	75.31155373	15.14201909	Mesocratic_I
830	14.5	56.5	0	0	0	0	0	0	0	0	0	0	0	0	0	0	0	0	0	0	0	0	0	0	0	0	0	0	0	0	0	0	0	0	0	0	0	0	0	0	Mesocratic_I
880	14.5	57.5	0	3.01715571	0.030386235	0.075549044	10.81090002	0	3.970872406	1.298722163	0	0	18.3423922	9.56851659	0.117690296	0	0.006738146	1.057309033	0.01670457	0	8.815190832	10.28679466	0	0	20.14621266	9.507960758	0	0.041916167	1.089511338	0	0.23143945	1.568037707	29.86931885	4.105267272	21.09769469	28.9398643	15.98785489	33.97458612	50.03755899	15.98785489	Mesocratic_I
1021	5.5	60.5	0	0	0	0	0	0	0	0	0	0	0	0	0	0	0	0	0	0	0	0	0	0	0	0	0	0	0	0	0	0	0	0	0	0	0	0	0	0	Mesocratic_II
1334	18.5	66.5	0	0.439417171	0	0	11.81741333	0	0	0	0	0	0	37.12062637	2.397426125	0	0	0	0.998648014	0	1.454780113	2.636790977	0	0	37.87231906	0.315020514	0	0	4.947558327	0	0	0	74.99294543	3.396074139	14.4542043	5.262578841	1.894197284	78.38901957	19.71678315	1.894197284	Mesocratic_II
1387	21.5	67.5	0	0.707139066	0	0	5.581191759	0	0	0	0	0	1.698481681	56.63481641	0.199595314	0	0	0	0	0	19.49777865	11.13197487	0	0	4.078355192	0.048514009	0	0	0.422153046	0	0	0	60.7131716	0.199595314	16.71316663	2.169148736	20.20491772	60.91276692	18.88231536	20.20491772	Mesocratic_II
1395	29.5	67.5	0	0	0	0	0	0	0	0	0	0	0	0	0	0	0	0	0	0	0	0	0	0	0	0	0	0	0	0	0	0	0	0	0	0	0	0	0	0	Mesocratic_II
14	-1.5	40.5	0	0	0.398583919	2.117822428	0.093098323	0	0	0	0	0	0	73.00220742	0.023090593	0	0	0.047129002	0.486190697	0	0	5.10439601	0	0	18.37428441	0.187507867	0.007703172	0	0.041626631	0	0	0.116359522	93.89289818	0.509281291	5.197494333	0.229134498	0.171191696	94.40217947	5.426628831	0.171191696	Mesocratic_II
1436	20.5	68.5	0	1.109138836	0.011813428	1.790278119	9.939451315	0	0	0	0	0	0.248710119	33.17189259	4.79783343	0	0	0	0.04599674	0	0.938195319	3.323530256	0	0	40.25299861	0.100827355	0	0.130883629	4.138450251	0	0	0	75.35786638	4.843830171	13.26298157	4.487987725	2.047334156	80.20169655	17.7509693	2.047334156	Mesocratic_II
219	3.5	44.5	71.31391681	0.034851124	0.011206251	0.019291802	0.150886986	0.47935743	0.05400597	7.800947195	0	0	4.418805379	0.165197349	0.137019622	0.005322284	0.013708586	0.786116517	0.019160739	0	6.958686076	0.435805495	0.02903278	0.080806287	3.675756587	2.231577546	0.03327218	0.074136553	0.015456155	0.274973573	0.111612945	0.669089777	4.040103415	0.210186331	0.61572526	7.420170082	87.71381491	4.250289746	8.035895343	87.71381491	Mesocratic_II
220	4.5	44.5	72.15889171	0.030246647	0.004107997	0.015623456	0.075348762	0.501180844	0.010137081	9.844215054	0	0	7.633098497	0.09118538	0.126362939	0.004289622	0.00236507	0.998094824	0	0	1.78186221	0.147899591	0.010696317	0.010035995	0.57535442	3.38768067	0.035322901	0.020961432	0.010621277	1.306194574	0.294461321	0.923761413	0.719633751	0.13650002	0.233944671	12.83877586	86.0711457	0.856133771	13.07272053	86.0711457	Mesocratic_II
2236	42.5	38.5	0	0.022269101	0.307974495	4.981019337	0.221711251	0	0	12.30560693	0	0	0.053584274	3.041325295	0	0.119134286	0.043577376	0.30279865	1.356250213	0.118441964	0	9.408389327	0.638830989	1.124100261	41.63236404	21.97426674	0	0.30946588	0	0	0.224092582	1.814797011	51.43982668	1.356250213	10.26893157	22.14629298	14.78869856	52.79607689	32.41522455	14.78869856	Mesocratic_II
2275	20.5	39.5	34.51487237	0.079178221	0.098170851	0.29089889	0.10509917	0.090198419	0	7.731564102	37.93660319	0	0.358105703	0.308656052	0.054130888	0.00306011	0	0.289956191	0.061456525	0.30195982	0	1.259082625	0.054462195	0	4.486603149	7.841227679	0.15829124	0.008361297	0.019398322	0	1.011658888	2.937004111	5.192690239	0.115587413	1.41864399	8.610889942	84.66218842	5.308277652	10.02953393	84.66218842	Mesocratic_II
2531	36.5	55.5	0	0	0	0	0	0	0	0	0	0	0	0	0	0	0	0	0	0	0	0	0	0	0	0	0	0	0	0	0	0	0	0	0	0	0	0	0	0	Mesocratic_II
2566	41.5	57.5	0	4.26211147	0.077446403	0.189708883	0.917543307	0	0	0.807562879	0	0	62.14151894	1.670120698	0.276122195	0	0	0.901858746	0	0	0.172926603	0.68482385	0	0	2.022327603	6.469431879	0	0	0.247210012	0	11.53279182	7.626494713	3.959603587	0.276122195	1.602367157	68.85816083	25.30374623	4.235725782	70.46052799	25.30374623	Mesocratic_II
271	5.5	45.5	0	0	0	0	0	0	0	0	0	0	0	0	0	0	0	0	0	0	0	0	0	0	0	0	0	0	0	0	0	0	0	0	0	0	0	0	0	0	Mesocratic_II
31	15.5	40.5	0.947738727	0.040397804	0.407729372	1.786273799	0.420588219	0	0	0	0	0	0.48599477	0.79922639	0	4.53752893	0	4.242928841	0	0.773827175	0	0.907724177	0	0	39.69357866	29.16498861	0	0.280700898	1.609529625	0	10.63836173	3.262882275	42.96750912	0	1.328312396	32.03434018	23.6698383	42.96750912	33.36265257	23.6698383	Mesocratic_II
323	7.5	46.5	93.09108119	0.058419808	0	0.001856338	0.004104024	0.002197461	0	0.005680509	0	0	1.203435222	0.310237706	0.000680405	0.003149437	0.000386346	0.097041467	0.018212495	0	4.273329885	0.082549966	0	0.003047122	0.176225189	0.123547449	0	0	0.004339836	0.029848255	0.044621164	0.466008732	0.491752701	0.018892899	0.08665399	1.363368222	98.03933219	0.510645601	1.450022211	98.03933219	Mesocratic_II
372	6.5	47.5	86.7362584	0.24991373	0.001825899	0.00544922	0.189038012	0.279674378	0.023286577	4.316911618	0	0	2.643389646	0.138777641	0.013032839	0.002070507	0.005178378	0.297911159	0.003591844	0	2.670220393	0.201029682	0	0.007551269	0.694582094	1.045228885	0.002822344	0.007612574	0.014223225	0.204735101	0.006520101	0.239164486	0.860977074	0.03991126	0.390067694	4.187251235	94.52179274	0.900888334	4.577318929	94.52179274	Mesocratic_II
373	7.5	47.5	86.32840975	0.508012096	0	0	0.140216832	0.050227547	0	0.30360092	0	0	0.77310553	3.172107347	0	0	0	0.112853198	0.013348122	0	7.901805531	0.455603266	0	0	0	0.152062567	0	0	0.084965698	0	0	0.003681597	3.172107347	0.013348122	0.595820098	1.060361343	95.15836309	3.18545547	1.65618144	95.15836309	Mesocratic_II
375	9.5	47.5	83.27470958	0.25455159	0.001231533	0.000632071	0.036168579	0.124568239	0.001898576	2.586909729	0	0	7.077596407	0.109111595	0.000965981	0.000840507	0.004387154	0.535014254	0.000483654	0	3.499467259	0.142773063	0	0	0.232621035	0.466548527	0	0	0	0.794323623	0.102891218	0.752305823	0.347983387	0.003348212	0.178941642	8.463036796	91.00668996	0.351331598	8.641978438	91.00668996	Mesocratic_II
377	11.5	47.5	94.36371669	0.06200973	0.000177006	0.001684904	0.011747484	0.009035161	0.000827691	0.464441473	0	0	0.560500211	0.248234387	0.001052807	0.003175105	0	0.162927713	0.003380227	0	3.35971612	0.123584152	0	0.000243518	0.088831312	0.10111084	0	0.000121777	0.002487259	0.072336856	0.038538722	0.320118859	0.339292904	0.005260724	0.135331636	0.745470327	98.77464441	0.344553629	0.880801963	98.77464441	Mesocratic_II
378	12.5	47.5	83.02820683	0.14679217	0.003666159	0.001508877	0.034596171	0.038676705	0.00413939	1.027021357	0	0	1.16020075	0.209968817	0.002106091	0.003171745	0	0.225110174	0.001221954	0	12.36522194	0.295577005	0	0	0.266765382	0.190661111	0	0	0.002339156	0.078205083	0.114783512	0.800059627	0.481909234	0.007467435	0.330173177	1.470082804	97.71036735	0.489376669	1.800255981	97.71036735	Mesocratic_II
40	24.5	40.5	0	0	0	0	0	0	0	0	0	0	0	0	0	0	0	0	0	0	0	0	0	0	0	0	0	0	0	0	0	0	0	0	0	0	0	0	0	0	Mesocratic_II
425	9.5	48.5	69.60952045	0.355950978	0	0	0.044683032	0.048529691	0	9.908210416	0	0	14.67781769	0.431758737	0.004624225	0	0	1.131583899	0	0	1.895116501	0.072725346	0	0	0.502144406	0.370224518	0	0.00645771	0.018172183	0.337546967	0.151605149	0.433328104	0.940360853	0.004624225	0.117408379	15.45229104	83.4853155	0.944985078	15.56969942	83.4853155	Mesocratic_II
426	10.5	48.5	38.30266206	0.888765138	0.002375417	0.020903588	0.374864194	0	0.008548361	4.573194103	0	0	42.75051287	2.300605987	0	0.003505079	0.004169729	1.142601038	0	0	4.078610062	0.373545166	0	0	0.90886813	1.537140081	0	0.004965177	0.600933273	0.734764868	0.293443585	1.095022091	3.241888028	0.008548361	0.74840936	45.62335109	50.37780316	3.250436388	46.37176046	50.37780316	Mesocratic_II
522	6.5	50.5	40.85069993	0.362957936	0	0.087785395	2.760264212	0	0	4.122678842	0	0	3.561921077	0	0.137834545	0	0	0.133174561	0	0	21.08733529	5.386964714	0	0	5.617796228	1.799945434	0	0	0.117626262	0	0.860190488	13.11282508	5.705581623	0.137834545	8.147228926	5.479492773	80.52986213	5.843416169	13.6267217	80.52986213	Mesocratic_II
532	16.5	50.5	5.656105137	1.925953243	0.008904993	0.14643135	0.312012171	0	0.196294503	12.95506071	0	0	27.46120393	14.56909579	0.008322764	0	0.007723443	2.421605272	0.026408118	0	4.020601141	3.095923267	0	0	15.85043958	2.271349099	0	0.012396765	0.120743214	1.980608852	5.181724704	1.771091951	30.59499192	0.231025385	3.407935437	31.8339051	33.93214215	30.82601731	35.24184054	33.93214215	Mesocratic_II
535	19.5	50.5	6.378515931	1.440364722	0.006245643	0.016224483	0.199511925	0	0	53.59563354	0	0	23.88604956	0.494457047	0	0	0	0.555075821	0	0	1.835149741	0.324724937	0	0	0.190365963	1.332281019	0	0.008657708	0.024513501	0.463327612	5.360675238	3.888225605	0.715950845	0	0.524236862	25.70617169	73.0536406	0.715950845	26.23040855	73.0536406	Mesocratic_II
570	4.5	51.5	0	2.697609284	0.062698663	0	0.367645228	0	0	2.303606693	0	0	36.60536947	7.196350489	0.133704688	0	0.101289097	1.400866307	0	0	2.917348364	10.02671931	0	0	11.87397831	11.88705625	0	0	0.247462677	1.948320837	7.850191781	2.379782548	19.23431656	0.133704688	10.39436454	50.68820924	19.54940498	19.36802125	61.08257378	19.54940498	Mesocratic_II
571	5.5	51.5	1.984827599	3.854102773	0.034275824	0.085431388	0.657212259	0	1.080836401	0.908852001	0	0	10.47297279	55.33338874	0	0	0.030645285	0.522303459	0	0	1.096581027	8.773977815	0	0.040684092	4.778104712	6.113804874	0	0.071748726	1.318068192	0.511946327	0.43291389	1.897321821	60.37427877	1.080836401	9.431190074	18.41679218	10.69690257	61.45511517	27.84798226	10.69690257	Mesocratic_II
576	10.5	51.5	31.72496779	6.840060007	0	0.007653786	0.836850072	0	0.181143264	10.35797109	0	0	3.471166255	10.93218483	0.015360722	0.007207295	0.005932612	0.56936758	0	0	19.24283358	0.915813662	0	0.00714944	1.965472759	1.470394678	0	0.008844376	10.71641445	0.063636931	0.059939894	0.599634922	12.9272378	0.196503986	1.752663734	15.72161232	69.40198216	13.12374179	17.47427605	69.40198216	Mesocratic_II
577	11.5	51.5	0.497316966	0.351614649	0.142890229	1.240886048	0.018158121	0	0	0.139673622	0	0	69.08150588	4.44608017	0.171558343	0	0.320774837	0.165550352	0	0	1.358312734	3.12875174	0	0	13.17296231	2.067014573	0	0.019104318	0.091388837	0.026727877	0.401045749	3.158682637	19.34269791	0.171558343	3.146909861	71.26663717	6.072196711	19.51425626	74.41354703	6.072196711	Mesocratic_II
578	12.5	51.5	5.346590537	0.576265111	0	0	0.091935674	0	0	40.93474351	0	0	27.91674206	0.636528141	0.032995988	0	0	0.631339717	0	0	4.882551776	2.069408663	0	0	0.85772167	3.34913642	0	0	0	0.856162579	7.003471448	4.814406715	1.494249811	0.032995988	2.161344337	32.12204106	64.18936881	1.527245799	34.28338539	64.18936881	Mesocratic_II
579	13.5	51.5	1.69120814	2.248806932	0.004478053	0.01562444	1.348606513	0.023217931	4.647926376	27.43023201	0	0	33.12013034	1.387161235	0.004157678	0	0.006033844	1.744651091	0.0396702	0	2.251199469	5.033433692	0	0	3.389647394	2.24077856	0	0.102529775	0.146829679	2.474320128	4.889044146	5.76031237	4.905474742	4.691754255	6.382040205	38.00527664	46.01545416	9.597228997	44.38731684	46.01545416	Mesocratic_II
580	14.5	51.5	3.118003683	2.545985201	0.028152457	0.056439251	1.137318263	0.01266075	1.405008734	21.11465027	0	0	35.78704362	0.874723228	0.012922192	0.023468071	0	1.792524368	0	0	5.315309105	5.892684781	0	0	3.443363065	3.999194061	0	0.053421519	0.176563527	1.234057216	7.18377299	4.792733641	4.456099519	1.417930925	7.030003045	41.20951918	45.88644733	5.874030444	48.23952222	45.88644733	Mesocratic_II
582	16.5	51.5	10.48813444	2.123063077	0.043324559	0.036470218	0.489878615	0.030114714	0	30.9773694	0	0	25.01678366	2.079278929	0.102455249	0.0206744	0.003659632	2.372996903	0	0	2.723952669	3.246667341	0	0	4.469921962	3.183522002	0	0.008486992	0.369477749	0.519366068	7.426885671	4.267515742	6.641142292	0.102455249	3.736545957	29.1192642	60.40059231	6.743597541	32.85581015	60.40059231	Mesocratic_II
583	17.5	51.5	12.56025242	1.381558807	0.020828497	0.004102467	0.470693645	0	0.112778133	29.29796567	0	0	28.45955379	3.578274395	0.024159424	0.005570324	0	0.957366805	0	0	5.886483191	1.980017127	0	0	2.411450895	1.619702802	0	0.000233558	0.048437402	0.260792501	8.75704065	2.16273749	6.014889812	0.136937556	2.450710771	30.3884865	61.00897536	6.151827369	32.83919727	61.00897536	Mesocratic_II
584	18.5	51.5	1.835959102	1.443296873	0	0	0.186163067	0	0.096906314	34.02861887	0	0	36.64615545	8.774407235	0	0	0.014061067	0.711891032	0.030293469	0	1.495524509	0.376491434	0	0	0.667995127	1.514504476	0	0.031606053	0.457292255	0.923950814	8.880801868	1.884080985	9.488069483	0.127199784	0.562654501	39.54190299	50.28017324	9.615269266	40.10455749	50.28017324	Mesocratic_II
585	19.5	51.5	21.67626857	3.935171592	0	0.08198627	0.433048355	0	0	7.8190792	0	0	9.751792911	1.462555175	0	0	0	0	0	0	23.52997986	6.884780679	0	0	0.281541871	0.093088721	0	0	0	0	23.74634177	0.304365032	1.826083316	0	7.317829034	9.844881632	81.01120602	1.826083316	17.16271067	81.01120602	Mesocratic_II
587	21.5	51.5	43.62798594	0.791586179	0	0	0.998406278	0	0.073109555	18.02875104	0	0	9.423079371	2.884052023	0.037197593	0	0.019077186	0.691179902	0	0	9.699743353	0.901747768	0	0	1.138830799	0.909976182	0	0	0.244193509	0.698076533	8.114892967	1.718113821	4.041960008	0.110307148	1.900154046	11.27532559	82.6722532	4.152267157	13.17547964	82.6722532	Mesocratic_II
615	-0.5	52.5	0.941078649	0.308412355	0.023129794	0.028135876	8.472956063	0	0.52156002	30.15337952	0	0	11.83780446	5.055395487	1.293208411	0	0.593374203	1.266089762	0	0	0	2.649939314	0	0	25.66627355	5.302784633	0	0	0.307649402	0.318663462	1.901755425	3.358409617	31.36630891	1.814768431	11.12289538	17.76690196	37.92912532	33.18107734	28.88979733	37.92912532	Mesocratic_II
616	0.5	52.5	0	0.061285019	0.174953288	0.017414733	0.210657375	0	0	1.339596721	0	0	5.65286797	3.196000277	0.022471284	0.029853921	0.197533274	0.808220521	0	0	0.280331144	2.954855664	0	0.933424429	79.97990694	1.336753726	0	0.430145319	1.262982633	0.059234228	0.669047921	0.382463614	84.92937826	0.022471284	3.165513039	8.311838558	3.570798861	84.95184954	11.4773516	3.570798861	Mesocratic_II
620	4.5	52.5	0	1.847656066	1.245853866	0.080783689	1.17485868	0.180297668	2.499174632	19.78037593	0	0	29.61665594	4.601267123	0.149595447	0	0	2.799958256	0.08199748	0	4.270669152	3.92559607	0	0.041568965	11.94412257	9.140827952	0	0.039704831	0.294411854	0.819974804	0.187747985	5.276901039	17.95330105	2.73076756	5.10045475	40.05216822	34.16330843	20.68406861	45.15262297	34.16330843	Mesocratic_II
621	5.5	52.5	18.89877596	1.292497796	1.06495585	0.052720714	0.745307992	0.073468045	3.834827513	14.75873148	0	0	19.30610471	3.029283143	0.181086314	0	0	1.922367103	0.057957638	0	9.839697447	5.244841137	0	0.052280857	7.975489873	7.356195728	0	0.041375992	0.157946819	0.683836187	0.057377936	3.372873766	12.21610643	4.073871465	5.990149129	27.57755148	50.14232149	16.28997789	33.56770061	50.14232149	Mesocratic_II
622	6.5	52.5	0	6.771922676	0	0	2.701417098	0	0	2.275273543	0	0	0.464421242	61.20068982	1.244940889	0	0	0	0	0	13.29240838	1.692814895	0	0	10.35611145	0	0	0	0	0	0	0	71.55680128	1.244940889	4.394231993	0.464421242	22.3396046	72.80174216	4.858653235	22.3396046	Mesocratic_II
626	10.5	52.5	67.28927865	1.510682958	0	0	0.093057641	0	0	19.3858995	0	0	2.151428456	1.857764017	0.095215072	0	0	0	0	0	1.277789787	3.165380706	0	0	1.07285872	0.07882865	0	0	0	0.476729374	1.046538568	0.498547901	2.930622736	0.095215072	3.258438346	2.70698648	91.00873737	3.025837808	5.965424827	91.00873737	Mesocratic_II
627	11.5	52.5	6.773292728	1.481067844	0	0.039304786	0.68000835	0	1.28299445	41.51218685	0	0	21.41486918	1.014404696	0.054398162	0	0	1.520484002	0	0	4.330492917	2.647697893	0	0	2.371170977	3.474203097	0	0.014890942	0.040695926	0.575988155	6.841168594	3.930680447	3.439771401	1.337392613	3.327706243	25.50575636	66.38937338	4.777164014	28.8334626	66.38937338	Mesocratic_II
628	12.5	52.5	0.621867095	3.587602506	0.035731557	0	0.727241704	0	1.594345848	38.44604191	0	0	25.21586992	0.417835709	0.05069945	0	0	1.957108759	0	0	3.089573928	2.517178184	0	0	2.614084656	2.127552783	0	0	0	1.321743164	9.465919037	6.209603788	3.067651922	1.645045298	3.244419888	28.66516587	63.37771702	4.71269722	31.90958576	63.37771702	Mesocratic_II
629	13.5	52.5	2.941349765	2.52616025	0.028917282	0.046197706	0.706053719	0	1.47170132	28.34015255	0	0	18.92849924	8.852566572	0.008554266	0.01035697	0	2.146780409	0.047877333	0	2.815769886	5.235776046	0	0	10.02880475	2.071403918	0	0.051019339	0.171874634	3.052115598	6.11581516	4.402253287	19.00750565	1.52813292	5.941829765	24.22389339	49.29863828	20.53563857	30.16572315	49.29863828	Mesocratic_II
630	14.5	52.5	13.70147232	1.715222482	0.010490627	0.012629599	1.741959391	0	3.223457108	22.29151479	0	0	28.48527137	1.548343769	0.099549319	0	0	0.515989031	0	0	3.03303944	4.868455768	0	0	1.80380588	2.151444482	0	0	0.095909119	0.768726888	8.861998407	5.070720217	3.375269875	3.323006427	6.61041516	31.50135186	55.18995668	6.698276302	38.11176702	55.18995668	Mesocratic_II
634	18.5	52.5	18.92810935	1.328124602	0.009708263	0.012213159	0.649786705	0	0.105057092	37.4001818	0	0	26.21861578	0.527288895	0.00890871	0.02879327	0	1.16784631	0	0	3.67101899	0.622157525	0	0	0.981196752	1.185818001	0	0.006763423	0.018754523	0.952547183	4.078992853	2.098116801	1.537170493	0.113965802	1.27194423	28.37573549	68.70118398	1.651136295	29.64767972	68.70118398	Mesocratic_II
636	20.5	52.5	5.621469373	1.167489501	0.013413934	0.075216248	1.331202168	0.005991145	0.059978349	24.64505767	0	0	25.70816955	11.90545721	0.007110328	0.002874386	0.00373629	3.695119617	0.006241473	0	1.377024373	2.730424473	0	0	2.710341583	7.350561463	0	0.001457632	0.239190466	0.191739952	8.033407819	3.117325002	14.7096229	0.07333015	4.061626641	33.49565257	47.65976774	14.78295305	37.55727921	47.65976774	Mesocratic_II
638	22.5	52.5	3.882326898	1.929933646	0.017235924	0.206517093	1.174676196	0.021344566	0.171071241	36.19481174	0	0	26.63795984	4.882499015	0.034030243	0.00571796	0.033002406	1.229592895	0.018348701	0	3.288334869	4.495885166	0	0.002349224	2.520266279	1.614482806	0	0.008537661	0.228802991	0.187000558	9.048337511	2.166934574	7.670407601	0.223450186	5.670561362	28.68959076	57.74599009	7.893857786	34.36015212	57.74599009	Mesocratic_II
674	8.5	53.5	0	0.105632962	0.032555333	0.117926965	25.33211973	0	12.09061261	0.168077121	0	0	1.357425567	1.893685694	12.56388753	0	0.247224101	0	0.065806893	0	10.14297899	28.04153061	0	0	6.885651594	0.357123907	0	0.182643909	0.123263133	0	0	0.291853351	9.359687596	24.72030704	53.37365033	1.837812607	10.70854242	34.07999464	55.21146294	10.70854242	Mesocratic_II
675	9.5	53.5	5.043845404	2.990883915	0	0	2.642737349	0.020230159	1.729446741	25.86136632	0	0	12.35188067	16.98005195	0.011281148	0.036809672	0.010632193	1.067755048	0.048265513	0	10.17892569	5.594185667	0	0	7.572680892	2.301065742	0	0.127329648	0.094309329	1.025642141	1.390363682	2.92031112	24.69069469	1.788993401	8.236923016	15.79312805	49.49026085	26.47968809	24.03005106	49.49026085	Mesocratic_II
676	10.5	53.5	0.315718655	1.594704816	0.045919238	0.056685863	0.977284249	0	1.215461418	11.49600255	0	0	60.08668986	0.678449233	0.000452282	0	0	1.965765937	0	0	3.35429586	4.052469092	0	0.046158493	0.493816888	3.626972756	0	0.037526032	0.204007822	1.252950687	2.422963265	6.075705004	1.358555748	1.215913701	5.029753341	65.17062112	27.22515609	2.574469449	70.20037446	27.22515609	Mesocratic_II
677	11.5	53.5	16.24196896	4.423988716	0.031173371	0.094515115	4.596794238	0.047414303	6.821724885	19.04280001	0	0	4.612857368	3.263792031	0	0.017983723	0.014673428	1.707489683	0.094324767	0	15.81370144	13.64879835	0	0.017661455	2.895977969	2.650770549	0	0.06553817	0.502712699	0.581669397	0.518422499	2.29324688	6.383331538	6.916049652	18.24559259	8.395424316	60.05960191	13.29938119	26.6410169	60.05960191	Mesocratic_II
679	13.5	53.5	5.710158813	3.369495926	0	0	7.414996462	0	1.062445148	33.38162226	0	0	22.28135022	0.921905974	0.22523505	0	0	0.129280296	0	0	11.15685026	2.387903864	0	0	3.371871101	1.173549542	0	0	0	0	3.265295567	4.148039513	4.293777076	1.287680198	9.802900327	23.45489976	61.16074264	5.581457273	33.25780009	61.16074264	Mesocratic_II
681	15.5	53.5	3.134086675	1.419606211	0.020173751	0.025739144	0.404065311	0.068718628	0.305176418	29.60779373	0	0	10.84371499	3.49504296	0.038817868	0	0.034414009	1.244053269	0	0	34.17809639	2.187212988	0	0	0.73129975	1.225100812	0	0	0.078486319	2.144904724	4.72284388	4.09065218	4.306669615	0.343994286	2.591278299	14.36092547	78.39713233	4.6506639	16.95220377	78.39713233	Mesocratic_II
683	17.5	53.5	1.335042734	2.765830342	0.003631068	0.02217311	1.299849984	0.013483963	0.22568287	40.62692937	0	0	29.02101481	1.419533956	0.06915822	0.004575669	0.003345074	0.924346059	0.006455791	0	6.583282956	1.410579475	0	0.00182777	1.493863518	1.471594603	0	0.028466539	0.128247173	0.994987931	6.883389367	3.262707642	2.972841036	0.30129688	2.710429459	31.62932848	62.38610414	3.274137915	34.33975794	62.38610414	Mesocratic_II
686	20.5	53.5	0.13011392	1.691716586	0.003684857	0.012741306	0.360942201	0.008675849	0.039227118	51.83391189	0	0	28.9546943	0.667794178	0	0	0.002030459	1.674243508	0.01679879	0	0.949699367	0.287671783	0	0	0.475077489	0.817222205	0	0.001703116	0.038534813	0.566359196	6.599596126	4.867560939	1.163031405	0.056025907	0.648613984	30.38548637	67.74684234	1.219057312	31.03410035	67.74684234	Mesocratic_II
688	22.5	53.5	0	0.050404975	0	0.065069986	0.947858139	0	0.194781154	0.111353288	0	0	0	49.15455289	0	0	0	0	0.049898792	0	3.704654869	35.4714936	0	0	9.685769182	0.205288011	0	0	0.098998586	0	0	0.259876528	58.90539206	0.244679946	36.41935174	0.304286597	4.126289658	59.15007201	36.72363834	4.126289658	Mesocratic_II
689	23.5	53.5	0	0.062010674	0.037943812	0	1.72573927	0	0	0	0	0	51.66222295	4.954722022	0	0	0	0.164458792	0.075881499	0	0	9.721556807	0	0	6.274894667	4.592057675	0	0	1.016806134	0	1.125454799	18.5862509	11.2675605	0.075881499	11.44729608	57.27108676	19.93817517	11.343442	68.71838283	19.93817517	Mesocratic_II
741	25.5	54.5	0	3.423223151	0.024730143	0.029772463	0.696837126	0	0.15385635	39.57289432	0	0	26.11395407	0.316683776	0	0	0	0	0	0	17.29880881	0.920079236	0	0	0.762020335	0.839845454	0	0	0	0	5.775406094	4.071888674	1.133206716	0.15385635	1.616916363	26.95379952	70.14222105	1.287063066	28.57071588	70.14222105	Mesocratic_II
78	12.5	41.5	16.67817116	0.102428897	4.133157198	0.961819887	0.059310155	0.332132484	0	10.45180044	2.856926585	0	1.34073853	0.894610454	1.469930164	1.760086479	0	0.091129851	1.282891769	0	0.024130296	1.62250018	0	0	9.522338923	2.232947909	6.352555777	0	0.187810759	0	0.148224414	37.49435768	15.51192646	2.752821933	1.681810334	4.093629682	75.95981159	18.2647484	5.775440017	75.95981159	Mesocratic_II
825	9.5	56.5	0	2.831951116	0.011240527	0.035016898	4.804473246	0.036315491	1.963446727	19.37161592	0	0	11.36657654	6.142870888	0	0	0	2.814047874	0.190243288	0	28.22503584	5.075931571	0	0.160014352	7.438323096	4.069570715	0	0.164700012	0.172904641	1.421229266	0.623966157	3.08052583	13.95216577	2.153690015	9.880404817	17.06659665	56.94714275	16.10585579	26.94700147	56.94714275	Mesocratic_II
830	14.5	56.5	0	0	0	0	0	0	0	0	0	0	0	0	0	0	0	0	0	0	0	0	0	0	0	0	0	0	0	0	0	0	0	0	0	0	0	0	0	0	Mesocratic_II
880	14.5	57.5	0	0	0	0	0	0	0	0	0	0	0	0	0	0	0	0	0	0	0	0	0	0	0	0	0	0	0	0	0	0	0	0	0	0	0	0	0	0	Mesocratic_II
1021	5.5	60.5	0	1.568042742	0.149407339	0.498574493	5.893182544	0	0	0	0	0	8.785346376	12.39133211	0	0	0	0	2.70122456	0	5.593963101	1.225560927	0	0	55.87318505	0.843891681	0	1.455707658	1.773119936	0	0	1.247461488	70.36820665	2.70122456	7.11874347	11.40235799	8.40946733	73.06943121	18.52110146	8.40946733	Telocratic
1334	18.5	66.5	0	0.638806796	0.023726467	0.099848145	7.332577112	0	0	0	0	0	0.881149271	36.23132557	1.937492433	0	0	0	0.825658516	0	5.992216969	13.83144655	0	0	30.51356951	0.098549215	0	0.064963157	1.305927425	0	0	0.222742863	66.93343285	2.763150949	21.16402366	2.285625911	6.853766628	69.6965838	23.44964957	6.853766628	Telocratic
1387	21.5	67.5	0	0.673138773	0	0	30.35128966	0	0	0	0	0	1.714245533	37.22478215	0.470927731	0	0	0	0	0	0.30071241	17.42224512	0	0	9.323509094	0.338408786	0	0	1.963933517	0	0.051558861	0.165248363	46.54829124	0.470927731	47.77353478	4.016587836	1.190658408	47.01921897	51.79012262	1.190658408	Telocratic
1395	29.5	67.5	0	0.733658312	0.016713909	0.078390885	0.435845169	0	0.037226895	0.01100849	0	0	0.554292353	18.72202526	0.284111477	0	0.181266514	0.037712144	0.329480533	0	21.71504205	23.93563456	0	0	31.45679012	0.084186354	0	0	1.315713538	0	0	0.070901437	50.45518669	0.650818905	24.37147973	1.954192245	22.56832244	51.10600559	26.32567197	22.56832244	Telocratic
14	-1.5	40.5	0	0	0.615832955	3.057898507	0.057841134	0	0	0	0	0	0.089678082	55.47275628	0.064556883	0	0	0.065881837	0.566373413	0	0	5.962505526	0	0	33.2960085	0.419388904	0.075378087	0	0.174570147	0	0	0.081329742	92.44249625	0.630930295	6.02034666	0.683637133	0.222589665	93.07342654	6.703983792	0.222589665	Telocratic
1436	20.5	68.5	0	0.768426479	0.659437133	2.153773339	4.16924228	0	0	0	0	0	0	13.26423799	4.120304218	0	0	0	0	0	1.309274604	4.956713974	0	0	66.38751116	0	0	0.913256591	1.297822233	0	0	0	83.37821621	4.120304218	9.125956254	1.297822233	2.077701083	87.49852043	10.42377849	2.077701083	Telocratic
219	3.5	44.5	30.89019208	0.020518968	0.082727789	0.434418598	1.903181444	0.109184286	0.202151544	1.13767549	0	0	0.293052616	0.900567944	0.062355183	0.077387175	0.028079425	0.087358967	0.079432767	0.004299407	18.26050305	23.31162456	0	0.025285189	17.60997822	3.733061745	0.011238062	0.159635381	0.104980747	0.00848099	0.057988076	0.404640299	19.24069255	0.343939493	25.214806	4.253059791	50.94750217	19.58463204	29.46786579	50.94750217	Telocratic
220	4.5	44.5	72.89810378	0.034636472	0.026581612	0.104304028	0.570420159	0.314523291	0.028111713	2.444339188	0	0	0.181015892	0.290333751	0.16686867	0.003965264	0.013117419	0.116717543	0.029998195	0	10.63480399	3.936661028	0	0.009277128	6.219932328	1.430644981	0.041631271	0.058129332	0.024545386	0.097494132	0.026555686	0.297287763	6.721675598	0.224978578	4.507081187	2.048223684	86.49804095	6.946654176	6.555304871	86.49804095	Telocratic
2236	42.5	38.5	0	0.013905327	1.041056091	4.509669939	0.164304182	0	0	0.942317497	0	0	0	1.266047899	0	0	0.015548967	0.135053058	0.967854978	0	0.042791549	18.97928588	1.025743945	0.366215718	47.75638179	22.06396146	0	0.457460083	0.023857088	0	0	0.228544544	55.41238049	0.967854978	20.16933401	22.08781855	1.362611974	56.38023547	42.25715256	1.362611974	Telocratic
2275	20.5	39.5	49.22748477	0.066184608	0.51054448	1.560829992	0.181767074	0.251013924	0	3.59589248	11.32028631	0	0.453011092	0.570801872	0.016478716	0.057153553	0.019997846	0.136214391	0.196647991	0.021059765	0	2.34635238	0	0	15.50086215	11.30863945	0.012437671	0.079279097	0.144294677	0	0.806662186	1.616103525	18.24231544	0.213126707	2.528119454	12.17801891	66.83841949	18.45544215	14.70613836	66.83841949	Telocratic
2531	36.5	55.5	1.710559924	1.128148253	0.10186454	0.36978549	9.1282608	0	0	6.785810771	0	0	8.044787463	11.72410704	0.249280319	0	0	0.575649053	0	0	23.19920046	13.14473039	0	0	13.1651952	1.497038345	0	0.141715626	0.508441296	0	3.916253756	4.609171281	25.50266789	0.249280319	22.27299119	10.0502671	41.9247935	25.75194821	32.32325829	41.9247935	Telocratic
2566	41.5	57.5	1.773469067	0.203312677	0.214995799	1.261077318	15.02473339	0	0	0.101621974	0	0	0.453622555	8.343300432	0.301137396	0	0	0	0	0	49.6807406	8.120173201	0	0	13.45944751	0.024931194	0	0	0.958598836	0	0	0.078838052	23.27882106	0.301137396	23.14490659	1.437152585	51.83798237	23.57995845	24.58205918	51.83798237	Telocratic
271	5.5	45.5	0	0	0	0	0	0	0	0	0	0	0	0	0	0	0	0	0	0	0	0	0	0	0	0	0	0	0	0	0	0	0	0	0	0	0	0	0	0	Telocratic
31	15.5	40.5	1.396766237	0.035722686	0.486027538	2.255650468	1.385825367	0.008593906	0	0.018217476	0	0.002598497	0.488980687	1.374205576	0.015550689	1.616844537	0.006704248	1.673527028	0	0.419285819	0	0.942071972	0.058575709	0	50.22377828	30.83781687	0.005133205	0.368065715	1.239159804	0.004227432	2.067224923	3.06944533	54.71443183	0.015550689	2.386473048	32.99806452	9.88547992	54.72998252	35.38453756	9.88547992	Telocratic
323	7.5	46.5	0	0	0	0	0	0	0	0	0	0	0	0	0	0	0	0	0	0	0	0	0	0	0	0	0	0	0	0	0	0	0	0	0	0	0	0	0	0	Telocratic
372	6.5	47.5	65.72667985	0.062768101	0.011168043	0.062850754	2.405698746	0.06127586	0.461477958	0.347166684	0	0	0.243345003	0.611156299	0.060873172	0.022795521	0.045609624	0.049247631	0.070302007	0	16.31928825	7.241942985	0	0	5.326821326	0.334962577	0.001479665	0.04656202	0.243588281	0.026363253	0	0.216576391	6.104168065	0.592653138	9.647641732	0.909534974	82.74600209	6.696821203	10.55717671	82.74600209	Telocratic
373	7.5	47.5	38.76401383	0.15187876	0.07583983	0	0.357292244	0	0.016770489	0.180673879	0	0	0.685499939	6.741109285	0.003917528	0	0	0	0.137535847	0	43.6018409	9.024655992	0	0	0	0.118417109	0	0.007470636	0.079690258	0.053393479	0	0	6.824419751	0.158223864	9.381948236	0.937000786	82.69840736	6.982643614	10.31894902	82.69840736	Telocratic
375	9.5	47.5	46.38541819	0.255932142	0.010610287	0.066652053	1.289497467	0.059376751	0	0.858379367	0	0	1.403824221	1.922037496	0.031525283	0.009760546	0.005856234	0.046583545	0.061637203	0	28.33763069	13.12954692	0	0	5.127011033	0.45913643	0	0.014948804	0.067704183	0.014228476	0.018701775	0.424000902	7.147115908	0.093162486	14.41904438	2.00427006	76.33640716	7.240278394	16.42331444	76.33640716	Telocratic
377	11.5	47.5	92.37706817	0.06454327	0	0.000628455	0.016730183	0.04536593	0.004322105	0.616328683	0	0	0.118637239	0.240969803	0.003298582	0.007105729	0	0.065122177	0.002647673	0	5.879315318	0.190155088	0	0	0.143958684	0.053768511	0	0	0	0.031772079	0.011337733	0.126924584	0.385556942	0.010268359	0.206885271	0.249543759	99.14774567	0.395825301	0.45642903	99.14774567	Telocratic
378	12.5	47.5	43.03376521	0.198149752	0.051962646	0.085544818	0.377812222	0.013704696	0.058670027	0.130406111	0	0	0.110776881	4.13665728	0.014925435	0.03371627	0	0.187683521	0.233813032	0	34.56742029	8.138672741	0	0	8.077641742	0.101022537	0	0.006051541	0.198925479	0.017319484	0.021406509	0.203951782	12.35785803	0.307408494	8.516484963	0.441749077	78.37649944	12.66526652	8.95823404	78.37649944	Telocratic
40	24.5	40.5	77.81507909	0.054504611	0.045855879	0.203694329	0.121791117	0.011777277	0	1.03093263	0	0	0.261895285	3.729538196	0.446571451	0.003993123	0.011144138	0.265942696	0.246934079	0.146803716	0.126323055	2.115611093	0	0	4.656450354	8.184180092	0.089839351	0.020631095	0.050967468	0.001007894	0.16924239	0.189289589	8.66731399	0.69350553	2.23740221	8.656631732	79.74514654	9.36081952	10.89403394	79.74514654	Telocratic
425	9.5	48.5	86.88866957	0.201077198	0.001480405	0.009526859	0.085328605	0.020594299	0	2.850811247	0	0	1.552801355	0.26338345	0	0	0	0.117868385	0.002903576	0	5.382510486	1.63723372	0	0.00742567	0.66132149	0.065597601	0	0	0.017351184	0.095818018	0.008041989	0.130254888	0.943137875	0.002903576	1.722562325	1.752162457	95.57923377	0.946041451	3.474724782	95.57923377	Telocratic
426	10.5	48.5	83.2411832	0.404506359	0.002375148	0.002985889	0.205872255	0.054788048	0	6.015032098	0	0	2.44712714	0.60083654	0.00434885	0	0	0.083088852	0	0	5.44235606	0.266282817	0	0	0.396552117	0.17117869	0	0	0.045867577	0.113027955	0.036676297	0.46591411	1.002749694	0.00434885	0.472155072	2.831989411	95.68875697	1.007098543	3.304144483	95.68875697	Telocratic
522	6.5	50.5	1.428147644	0.456481914	0	0.350536523	7.317147219	0	0	13.42581196	0	0	7.310346706	0	0.091413951	0	0	0.786498665	0	0	20.73271984	10.30287368	0	0	10.3833973	5.493049642	0	0	0.505217416	0	5.529762331	15.88659521	10.73393382	0.091413951	17.6200209	13.30861376	58.24601756	10.82534777	30.92863467	58.24601756	Telocratic
532	16.5	50.5	23.35845268	1.660334924	0.030613628	0.421453192	0.755767487	0	0.455112661	3.860162136	0	0	7.620998876	25.78229658	0.049239325	0.010975864	0.025934208	0.540219863	0.040818494	0	6.397165499	5.977578693	0	0.001732728	18.27526398	0.811888315	0	0.070368693	0.427502999	0.806517132	2.099233257	0.520368782	44.60766301	0.54517048	6.733346181	9.666907321	38.44691301	45.15283349	16.4002535	38.44691301	Telocratic
535	19.5	50.5	31.55678759	0.606745856	0.016854229	0.160536584	4.448552039	0	1.353338721	4.338927276	0	0	0.470372874	5.426238198	0.011476143	0.083604529	0.046281606	0.049930138	0.241289109	0	9.025542801	34.93233613	0	0	6.464228641	0.311398497	0	0.015575549	0.198453288	0	0.093329622	0.148200581	12.12971481	1.606103974	39.38088817	0.980224659	45.90306839	13.73581878	40.36111282	45.90306839	Telocratic
570	4.5	51.5	0	2.166408406	0.043016228	0	0.462428312	0	0	5.900368653	0	0	9.759392769	18.69107105	0.458659811	0	0.416953859	0	0	0	22.74467142	19.51423925	0	0	8.146485686	1.571235063	0	0	1.188452409	0.250631582	6.120284943	2.565700554	27.29752683	0.458659811	19.97666756	12.76971182	39.49743398	27.75618664	32.74637939	39.49743398	Telocratic
571	5.5	51.5	2.365238699	1.381850483	0.012253534	0.045812307	1.237795761	0	49.63050886	12.99650564	0	0	10.68728502	2.423999555	0.655319131	0	0	0.21339699	0	0	7.020817908	6.703529519	0	0	2.499749541	0.863248656	0	0.01710001	0	0.122013143	0.061906315	1.061668928	4.998914948	50.28582799	7.94132528	11.67254682	25.10138496	55.28474294	19.6138721	25.10138496	Telocratic
576	10.5	51.5	9.350124059	3.345131224	0.16243027	0.147752137	3.648786421	0	2.590275181	3.886238542	0	0	1.615698352	18.25030063	0.197686887	0.023188813	0	0.261698316	0	0	29.59333777	9.550553446	0	0	12.13644992	1.717752971	0	0.099595904	2.966357049	0.040949203	0.048212784	0.367480118	30.79652887	2.787962068	13.19933987	6.340757575	46.87541162	33.58449094	19.54009744	46.87541162	Telocratic
577	11.5	51.5	25.95951651	0.164499832	0	0.027746062	0.020605179	0	0	23.00841986	0	0	6.674988751	7.019479728	0.022903318	0	0.033091245	0.610546805	0	0	6.717587212	17.01640892	0	0	7.0940617	0.539854199	0	0.014452593	0	0.040439772	0.121357925	4.914040391	14.18883133	0.022903318	17.0370141	7.255282722	61.49596854	14.21173465	24.29229682	61.49596854	Telocratic
578	12.5	51.5	86.12479154	0.146305892	0	0.009811854	0.454211116	0	0	5.11607369	0	0	0.930638924	0.424697987	0.037740438	0	0.038888183	0.013372578	0	0	2.266480327	3.005594419	0	0	0.572280537	0.355266938	0	0.004149568	0.011811313	0.002914491	0.211247138	0.273723063	1.04982813	0.037740438	3.459805535	1.300631667	94.15199423	1.087568568	4.760437201	94.15199423	Telocratic
579	13.5	51.5	8.601397698	1.119161138	0.005403449	0.274582645	4.393478431	0.089072646	9.094616494	9.144997145	0	0	4.60956105	4.23596605	0.010139518	0.046938631	0.043570472	0.227258157	0.33004099	0	3.82435524	22.85530681	0	0.004806628	28.26531677	1.019385512	0	0.05212035	0.114638909	0.361567052	0.312173765	0.964144457	32.88176636	9.434797002	27.24878524	6.194225169	24.24042623	42.31656336	33.44301041	24.24042623	Telocratic
580	14.5	51.5	20.56948169	2.391391719	0	0.109188174	3.557822011	0	8.012587082	11.78703925	0	0	5.266772245	8.216953555	0.162032242	0.013518161	0.002438846	0.748115854	0.161829223	0	10.13633735	17.81764129	0	0	5.62338615	1.224135944	0	0.029509586	0.52214375	0.36218145	2.037071473	1.248422956	13.98147631	8.336448547	21.3754633	7.375233389	48.93137846	22.31792486	28.75069669	48.93137846	Telocratic
582	16.5	51.5	11.7468874	0.463861984	0.033434485	0.535834526	4.537829814	0.011620083	0	2.074973348	0	0	0.224285349	13.65966557	1.043683025	0.021539081	0.008472647	0.228911527	0.017177394	0	8.642749859	41.25775798	0	0	13.92357324	0.497694728	0	0.053051697	0.730979487	0.02576609	0.018150377	0.242100305	28.21403217	1.060860419	45.79558779	1.490345737	23.43917388	29.27489259	47.28593353	23.43917388	Telocratic
583	17.5	51.5	33.06843069	0.463528808	0.019554684	0.282681019	1.782536666	9.76E-05	0.070062176	3.382448191	0	0	2.381904207	14.18700062	0.101152064	0.00619822	0.000839505	0.02607007	0.19556688	0	17.03754667	20.64942974	0	0.000427149	5.012064335	0.113625771	0	0.015641897	0.246157382	0.020559396	0.761852601	0.174623689	19.51820921	0.36678112	22.4319664	2.762344333	54.92069893	19.88499033	25.19431074	54.92069893	Telocratic
584	18.5	51.5	42.20724605	0.813250093	0.024313313	0.207028845	2.009843881	0	1.435886355	2.81800295	0	0	1.168830927	10.97795992	0.119547524	0	0.022728713	0.122046177	0.106095672	0	9.87599912	23.2083648	0	0.009228028	3.624930379	0.136004917	0	0.022706192	0.662182375	0.07345085	0.077490867	0.276862053	14.88889539	1.661529551	25.21820868	2.040469069	56.19089731	16.55042494	27.25867775	56.19089731	Telocratic
585	19.5	51.5	12.07041488	2.688139133	0.040013953	0.628413834	7.80572748	0	0	1.307361432	0	0	0.556423276	41.90924012	0.128147326	0	0.075801839	0	0	0	16.92554433	10.45910259	0	0	3.485969202	0.109771176	0	0	0.30309911	0	1.506830322	0	46.13943895	0.128147326	18.26483006	0.969293562	34.4982901	46.26758628	19.23412363	34.4982901	Telocratic
587	21.5	51.5	30.12232517	0.411051043	0.15152053	0.83284783	3.329463655	0	0	1.915030138	0	0	0.371097574	8.302436778	3.075206384	0.058313455	0	0	0.345448643	0	10.08108497	30.2046635	0	0	9.444021835	0.064052551	0	0	1.080017074	0	0.108266917	0.103151944	18.73082697	3.420655026	33.53412716	1.5151672	42.79922364	22.151482	35.04929436	42.79922364	Telocratic
615	-0.5	52.5	0	0	0	0	0	0	0	0	0	0	0	0	0	0	0	0	0	0	0	0	0	0	0	0	0	0	0	0	0	0	0	0	0	0	0	0	0	0	Telocratic
616	0.5	52.5	0	0.025330808	0.15667833	0	0.070744839	0	0	0.514143222	0	0	6.031784761	1.471967068	0	0	0	0.334060091	0	0	0.334731752	1.678648363	0	2.940141019	85.47835426	0.104097521	0	0.110061133	0.590116304	0.159140534	0	0	90.15720181	0	1.749393201	6.885139119	1.208265874	90.15720181	8.634532321	1.208265874	Telocratic
620	4.5	52.5	0	0	0	0	0	0	0	0	0	0	0	0	0	0	0	0	0	0	0	0	0	0	0	0	0	0	0	0	0	0	0	0	0	0	0	0	0	0	Telocratic
621	5.5	52.5	6.882786368	0.446514866	0.464992518	0.051718724	1.416812267	0.218515076	33.06814739	6.082521307	0	0	9.87343636	7.666124304	0.560647478	0	0.007798557	1.464059809	0	0	9.599273613	11.61714709	0	0	5.11647942	3.256553917	0	0	0.215521495	0.105445759	0.313173222	1.572330456	13.30711352	33.62879487	13.03395936	13.66947261	26.36065964	46.93590839	26.70343197	26.36065964	Telocratic
622	6.5	52.5	0	0	0	0	0	0	0	0	0	0	0	0	0	0	0	0	0	0	0	0	0	0	0	0	0	0	0	0	0	0	0	0	0	0	0	0	0	0	Telocratic
626	10.5	52.5	93.3186653	0.227013999	0.005104246	0.007367904	0.048911471	0.004401974	0.191804283	1.023152785	0	0	0.205428571	0.610280163	0.147634006	0	0	0.115546676	0.015034253	0	1.288374661	1.894481324	0	0	0.6155896	0.039361024	0	0.001772354	0.009956727	0.052619885	0.082509734	0.09498906	1.240114267	0.354472542	1.943392795	0.311768182	96.15025221	1.594586809	2.255160977	96.15025221	Telocratic
627	11.5	52.5	30.40140821	1.110967132	0.012404361	0.172957387	4.886434405	0.025962624	4.870807452	4.324720313	0	0	1.311629335	4.810778342	0.126727685	0.010460172	0.007565244	0.286235779	0.049697788	0	10.55490907	21.25896714	0	0	12.97046327	1.062436023	0	0.040472146	0.189613041	0.057980753	0.56774465	0.888657683	18.01464076	5.047232925	26.14540154	2.647621776	48.145103	23.06187368	28.79302332	48.145103	Telocratic
628	12.5	52.5	0	3.828533545	0	0	2.162185958	0	1.572470684	36.07310559	0	0	26.98178885	0.549470413	0	0	0	2.7716501	0	0	11.51158227	2.392907308	0	0	1.057730544	1.515483502	0	0	0	0	5.305728923	4.277362324	1.607200957	1.572470684	4.555093266	28.49727235	63.76796274	3.179671641	33.05236561	63.76796274	Telocratic
629	13.5	52.5	4.955439518	2.40872438	0.011543506	0.026909219	1.688860106	0	4.946820427	16.5657401	0	0	9.255950274	18.20067737	0.163790627	0.019830744	0	0.243179749	0.071167485	0	6.054473862	12.811871	0	0	14.35656229	0.806640719	0	0.032562659	0	0.304430831	5.514567146	1.560257981	32.62825505	5.181778538	14.5007311	10.36702182	37.32221348	37.81003359	24.86775293	37.32221348	Telocratic
630	14.5	52.5	22.93611335	1.236605082	0.053471495	0.604759979	5.044400252	0	20.66782275	5.807300827	0	0	5.261197801	2.649397913	0.83358354	0	0.023997445	0.024216558	0.026575117	0	5.943232461	18.84905632	0	0.009402823	7.307610203	0.977043993	0	0	0.252931649	0.030461564	0.726115189	0.734703686	10.64863986	21.52798141	23.89345657	6.521635007	37.40828715	32.17662127	30.41509158	37.40828715	Telocratic
634	18.5	52.5	2.956722495	1.764996122	0.048572878	0.797116757	2.686546145	0	0.732692187	15.56908133	0	0	10.45577592	18.05771917	0.376840334	0	0.015481538	1.772336506	0.052516062	0	3.133620491	12.2814919	0	0	21.30895267	1.103688612	0	0.03076282	0.84584134	0.761904478	3.402842778	1.844497461	40.25860583	1.162048583	14.96803804	13.16721036	30.44409718	41.42065442	28.1352484	30.44409718	Telocratic
636	20.5	52.5	30.3931179	0.687813118	0.085343115	0.483981	3.734105595	0.006112501	0.507560362	7.968215246	0	0	0.981500454	15.92173068	0.420108407	0.010213559	0.028172344	0.104805448	1.867817373	0	9.439411827	17.00056334	0	0	9.00877091	0.371501367	0	0.013231489	0.506951514	0.013923786	0.219957579	0.225091083	25.54122954	2.795486143	20.73466893	1.879989622	49.04862576	28.33671568	22.61465856	49.04862576	Telocratic
638	22.5	52.5	3.900861156	0.269132536	0.079415911	0.847230824	7.065256618	0.014819815	1.371336538	1.958349915	0	0	0.53227153	13.64957888	0.161349357	0.008432319	0.055201385	0.273877153	0.172195328	0	5.621759553	49.41901074	0	0.007061091	13.16497051	0.594271535	0	0.08956371	0.351189884	0.02227853	0.213473136	0.15711205	27.89302231	1.704881223	56.48426736	1.514831295	12.40299782	29.59790353	57.99909865	12.40299782	Telocratic
674	8.5	53.5	0.264862278	0.180141239	0	0.081750741	4.577384571	0	64.35363412	0.023303287	0	0	0.451685181	1.925386402	4.119935614	0	0.051415095	0.058047031	0	0	1.826074751	18.66418768	0	0	3.116719238	0.092838641	0	0.151937515	0	0	0	0.060696622	5.327208991	68.47356973	23.24157225	0.544523821	2.413125208	73.80077872	23.78609607	2.413125208	Telocratic
675	9.5	53.5	0.487054898	0.050362979	0.01177079	0.044536098	2.30174817	0	29.03276693	0.072560256	0	0	0.273409623	16.13911236	0	0	0	0	0	0	2.017186197	20.150152	0	0.028505433	25.6970295	0.072852647	0	3.459129955	0.045534525	0	0	0.116287632	45.38008414	29.03276693	22.45190017	0.391796795	2.743451963	74.41285107	22.84369697	2.743451963	Telocratic
676	10.5	53.5	19.24478357	1.214141736	0	0.015370273	6.598016962	0	11.00099093	4.476327148	0	0	0.664907916	3.951346141	0.042840902	0	0	0.420339555	0.001014381	0	11.23461887	32.90515213	0	0.051589221	3.949388365	2.451624523	0	0.032523147	0.513030351	0.337814365	0.06565027	0.828529246	8.000217147	11.04484621	39.5031691	3.967377156	37.48439039	19.04506336	43.47054625	37.48439039	Telocratic
677	11.5	53.5	9.992918307	0.906771269	0.093020607	0.338437058	3.657793602	0	24.36760696	0.489152951	0	0	2.077684228	4.260846949	0	0	0	0.3996164	0.187641926	0	8.701280514	37.29799309	0	0	5.2727981	0.38742059	0	0	0.705921356	0	0.44198873	0.421107373	9.965102713	24.55524888	40.95578669	3.171026174	21.35283554	34.52035159	44.12681286	21.35283554	Telocratic
679	13.5	53.5	8.206820615	1.171859814	0.021922582	0	9.716737683	0	31.55758101	2.627481074	0	0	1.309509531	3.444980206	1.003516278	0.040986519	0	0	0	0	12.00479607	23.909397	0	0	3.315793448	0.505998741	0	0	0	0.044801903	0	1.117817515	6.782696237	32.56109729	33.62613469	1.860310175	25.16976161	39.34379353	35.48644486	25.16976161	Telocratic
681	15.5	53.5	9.145821292	0.317020685	0.023548234	0.127689367	2.262814886	0.020053316	7.658807086	1.674729128	0	0	3.112513312	8.913175296	0.577714891	0.057901673	0.030127856	0.077793606	0.115911347	0	14.64277365	44.92560755	0	0	3.969356237	0.724420388	0	0.008184105	0.137422208	0.057955674	0.97101137	0.447646847	13.0720811	8.352433325	47.18842243	4.052364897	27.33469825	21.42451442	51.24078733	27.33469825	Telocratic
683	17.5	53.5	21.94163881	2.196549552	0.003512502	0.038970515	3.373328398	0.004008195	0.990366427	16.49890619	0	0	2.615768554	7.361232981	0.162737456	0.007799431	0.009943448	0.325922462	0.096718887	0	16.54590276	19.58714595	0	0.008707983	5.641949826	0.857424093	0	0.008135473	0.306692357	0.339756925	0.325455651	0.751425182	13.07245273	1.24982277	22.96047435	4.123650124	58.59360003	14.3222755	27.08412447	58.59360003	Telocratic
686	20.5	53.5	18.41261588	1.991403799	0.008711569	0.020978105	5.081441758	0.061533124	0.874395756	14.91317775	0	0	2.321858917	2.549563598	0.010111045	0.009149373	0.004114558	0.558085303	0.041335942	0	25.61446003	21.75246549	0	0.003159158	3.558234696	0.917475847	0	0.003451223	0.331872408	0.19452208	0.151035851	0.614846732	6.148212909	0.925842744	26.83390725	3.827262376	62.26477472	7.074055652	30.66116962	62.26477472	Telocratic
688	22.5	53.5	0	0.051433012	0.034548951	0.409448933	1.107722143	0	0.530010195	0.189373999	0	0	0.127379906	59.24065412	0.016854076	0.029169379	0.014615035	0	0.135777349	0	0.510028785	13.27682962	0	0	23.69461607	0.097754987	0	0.059996518	0.202035434	0	0.139163059	0.132588426	83.45387963	0.682641619	14.38455176	0.427170328	1.051756661	84.13652125	14.81172209	1.051756661	Telocratic
689	23.5	53.5	0	0	0	0	0	0	0	0	0	0	0	0	0	0	0	0	0	0	0	0	0	0	0	0	0	0	0	0	0	0	0	0	0	0	0	0	0	0	Telocratic
741	25.5	54.5	0	1.815717156	0.074185758	0.312591176	4.888791365	0	1.384619966	15.46766802	0	0	8.018740829	7.599932077	0.058707021	0	0	0	0.075072402	0	40.2590475	12.95883669	0	0	2.971692191	1.259688863	0	0	0.28049518	0	2.079015286	0.495198523	10.9584012	1.518399389	17.84762806	9.558924872	60.11664648	12.47680059	27.40655293	60.11664648	Telocratic
78	12.5	41.5	49.71426373	0.030531988	1.322207911	0.433994059	0.014732634	0	0	7.087809266	3.832164819	0	0.454144442	0.117646469	0.723561241	3.357736148	0	0	1.962337118	0.1207867	0	1.336358688	0	0	2.264694525	1.247993862	3.404322115	0	0.41986949	0	1.15979608	20.99504872	4.138542963	2.685898359	1.351091322	2.242794493	89.58167286	6.824441322	3.593885815	89.58167286	Telocratic
825	9.5	56.5	0.320192996	2.463019648	0.009792736	0.029286421	5.707874629	0.025310417	5.241134259	3.442315102	0	0	3.489068988	14.68082111	0.01740633	0	0.006993687	1.065911253	0.569364873	0	24.37067618	15.23279322	0	0.083642613	18.98217739	1.837165036	0	0.300638375	0.715513219	0.557665595	0.079068907	0.77216702	34.09335233	5.827905462	20.94066785	6.624723254	32.5133511	39.9212578	27.5653911	32.5133511	Telocratic
830	14.5	56.5	0	3.777823324	0	0.14141471	21.92581127	0	0	0.182984608	0	0	13.78192723	23.21114321	0.078955943	0	0	0	0.340366191	0	5.834690265	19.41238859	0	0.094144722	7.833760832	1.534901803	0	0.048753481	1.40504745	0	0	0.395886375	31.32921695	0.419322134	41.33819986	16.72187648	10.19138457	31.74853908	58.06007634	10.19138457	Telocratic
880	14.5	57.5	0	0	0	0	0	0	0	0	0	0	0	0	0	0	0	0	0	0	0	0	0	0	0	0	0	0	0	0	0	0	0	0	0	0	0	0	0	0	Telocratic
